# Supplementary material for: 1,3-Bis[4-(4-pyrid­yl)pyrimidin-2-ylsulfan­yl]propane
Source: Acta Crystallogr Sect E Struct Rep Online. 2008 Apr 23;64(Pt 5):o901. doi: 10.1107/S1600536808010854 (PMC2961214; doi:10.1107/S1600536808010854)
Supplement: Supplementary file 2 [file e-64-0o901-Isup2.hkl]

# 
# h,k,l, Fc-squared, Fo-squared, sigma(Fo-squared) and status flag 
# 
data_I
_shelx_title ' SAD in P-1' 
_shelx_refln_list_code          4 
_shelx_F_calc_maximum      228.94 
_exptl_crystal_F_000       218.00 
_reflns_d_resolution_high  0.8107 
 
loop_ 
 _symmetry_equiv_pos_as_xyz 
 'x, y, z' 
 '-x, -y, -z' 
 
_cell_length_a     9.9864 
_cell_length_b    10.0571 
_cell_length_c    10.6447 
_cell_angle_alpha  98.972 
_cell_angle_beta   90.688 
_cell_angle_gamma 112.632 
 
_shelx_F_squared_multiplier     1.000 
 
loop_ 
 _refln_index_h 
 _refln_index_k 
 _refln_index_l 
 _refln_F_squared_calc 
 _refln_F_squared_meas 
 _refln_F_squared_sigma 
 _refln_observed_status 
   1   0   0        2.98        5.02      1.90 o 
   2   0   0      229.34      204.78     13.14 o 
   3   0   0      622.35      629.60     32.76 o 
   4   0   0     1091.57     1103.97     22.69 o 
   5   0   0      475.41      485.55     15.97 o 
   6   0   0      764.49      811.23     21.51 o 
   7   0   0       45.91       49.70      3.45 o 
   8   0   0      108.23      127.15      5.80 o 
   9   0   0      100.78      108.17      5.68 o 
  10   0   0        0.18        2.89      3.03 o 
 -11   1   0       38.42       45.62      6.31 o 
 -10   1   0       33.47       46.21      4.27 o 
  -9   1   0       75.72       68.69      4.85 o 
  -8   1   0       32.39       34.56      3.10 o 
  -7   1   0        6.61       10.67      1.83 o 
  -6   1   0      346.08      345.75      7.52 o 
  -5   1   0      174.64      182.95      6.19 o 
  -4   1   0       74.58       72.49      2.80 o 
  -3   1   0        0.01        0.16      0.64 o 
  -2   1   0     2867.15     2555.93     63.33 o 
  -1   1   0     1971.46     1827.23     16.18 o 
   0   1   0      400.96      403.91      5.26 o 
   1   1   0     1601.08     1825.53     11.55 o 
   2   1   0        2.59        5.24      0.85 o 
   3   1   0      684.72      724.48     42.87 o 
   4   1   0     1346.29     1637.28     62.16 o 
   5   1   0      429.91      481.63     16.14 o 
   6   1   0        3.19        2.18      1.43 o 
   7   1   0       65.24       75.03      5.78 o 
   8   1   0        5.92        8.32      1.83 o 
   9   1   0       22.90       29.93      3.48 o 
  10   1   0        7.27       12.46      3.88 o 
 -11   2   0       10.66       13.35      3.88 o 
 -10   2   0        2.68        4.49      2.00 o 
  -9   2   0       10.21       13.87      2.36 o 
  -8   2   0      720.49      688.49     12.54 o 
  -7   2   0      710.51      684.27     15.89 o 
  -6   2   0       13.46       16.04      1.96 o 
  -5   2   0      246.68      232.36      5.70 o 
  -4   2   0        0.14        3.67      1.62 o 
  -3   2   0      136.54      146.05      7.28 o 
  -2   2   0      272.11      296.75      6.47 o 
  -1   2   0      491.94      588.24      8.01 o 
   0   2   0     1779.89     1798.65     11.02 o 
   1   2   0     1011.23     1036.39      8.26 o 
   2   2   0      388.08      391.63      5.59 o 
   3   2   0      221.80      221.57      5.58 o 
   4   2   0       74.49       62.05      3.24 o 
   5   2   0      373.03      432.02     10.84 o 
   6   2   0      177.50      209.54      7.68 o 
   7   2   0      139.79      141.63      5.79 o 
   8   2   0       68.18       84.20      7.04 o 
   9   2   0       51.21       64.95      6.47 o 
  10   2   0        4.27       12.29      4.37 o 
 -12   3   0       82.03       94.31     10.35 o 
 -11   3   0       64.53       67.29      8.01 o 
 -10   3   0      101.01      102.91      5.71 o 
  -9   3   0       19.83       21.45      2.72 o 
  -8   3   0      329.49      311.76     19.01 o 
  -7   3   0      125.67      127.04      5.16 o 
  -6   3   0        0.88        0.39      1.22 o 
  -5   3   0     1191.12     1112.44     34.82 o 
  -4   3   0       30.44       27.25      1.93 o 
  -3   3   0      124.59      102.07      4.61 o 
  -2   3   0      230.38      221.29      5.74 o 
  -1   3   0       11.26       14.40      1.54 o 
   0   3   0      371.87      337.05     15.85 o 
   1   3   0      327.52      324.41     19.94 o 
   2   3   0      465.12      495.13     14.48 o 
   3   3   0      123.62      126.14      3.86 o 
   4   3   0       54.47       63.27      5.10 o 
   5   3   0       52.20       48.98      3.20 o 
   6   3   0       22.38       24.28      2.91 o 
   7   3   0       23.67       30.98      4.77 o 
   8   3   0       12.21       15.93      3.80 o 
   9   3   0        2.64        7.36      3.48 o 
 -12   4   0        5.93        8.98      4.93 o 
 -11   4   0       14.67       14.96      3.88 o 
 -10   4   0       31.57       35.19      3.74 o 
  -9   4   0       56.14       54.88      4.10 o 
  -8   4   0      373.63      375.09     22.93 o 
  -7   4   0      323.05      328.23     18.24 o 
  -6   4   0      749.25      722.91     36.68 o 
  -5   4   0       21.99       26.20      3.48 o 
  -4   4   0      129.96      127.22      6.23 o 
  -3   4   0      698.33      644.04     12.05 o 
  -2   4   0     1173.58     1529.76     18.28 o 
  -1   4   0        5.41        3.15      1.21 o 
   0   4   0      458.48      421.90      5.90 o 
   1   4   0      663.74      579.48     18.84 o 
   2   4   0      745.41      689.92     23.13 o 
   3   4   0       23.62       22.70      2.35 o 
   4   4   0       98.38       99.19      6.47 o 
   5   4   0      127.30      132.00      7.60 o 
   6   4   0        1.09        1.05      2.10 o 
   7   4   0       92.61      101.02      7.76 o 
   8   4   0        1.02        3.72      3.15 o 
   9   4   0       11.25       16.58      4.61 o 
 -12   5   0       62.04       80.39      9.54 o 
 -11   5   0      154.80      130.94     10.68 o 
 -10   5   0      114.70      109.87      6.16 o 
  -9   5   0       22.75       23.59      2.96 o 
  -8   5   0       76.34       69.10      5.99 o 
  -7   5   0      248.92      198.40      9.54 o 
  -6   5   0      150.25      117.36      7.12 o 
  -5   5   0        6.08        4.93      1.86 o 
  -4   5   0        0.68        4.12      1.78 o 
  -3   5   0     2255.16     2915.38     31.22 o 
  -2   5   0      381.56      481.23     10.03 o 
  -1   5   0       52.90       47.07      2.47 o 
   0   5   0       13.06       12.13      1.26 o 
   1   5   0        3.76        3.78      0.99 o 
   2   5   0      286.86      284.75     14.56 o 
   3   5   0       12.00        9.46      2.10 o 
   4   5   0       18.19       17.96      2.99 o 
   5   5   0        4.80        5.50      2.18 o 
   6   5   0       40.55       37.04      4.77 o 
   7   5   0       12.42       12.46      3.32 o 
   8   5   0        0.91        1.05      3.07 o 
 -12   6   0       38.80       38.01      7.12 o 
 -11   6   0        0.02        0.81      2.51 o 
 -10   6   0       53.85       43.11      5.66 o 
  -9   6   0        3.70        5.58      3.15 o 
  -8   6   0       54.05       48.04      5.82 o 
  -7   6   0       30.33       34.05      4.45 o 
  -6   6   0      292.15      281.78     11.24 o 
  -4   6   0      105.30      131.75      7.12 o 
  -3   6   0      371.55      375.93     10.35 o 
  -2   6   0      136.15      143.16      5.74 o 
  -1   6   0      341.76      306.81     14.92 o 
   0   6   0      774.13      656.33      8.33 o 
   1   6   0      101.56       96.10      3.22 o 
   2   6   0       11.26        6.07      1.94 o 
   3   6   0      556.19      469.18     13.43 o 
   4   6   0        0.56        0.97      1.86 o 
   5   6   0      110.45       97.06      7.04 o 
   6   6   0        0.07        1.21      2.10 o 
   7   6   0       13.74       11.32      3.24 o 
 -12   7   0       15.33        7.28      5.42 o 
 -11   7   0       74.28       70.69      7.93 o 
 -10   7   0        1.14        0.32      2.75 o 
  -9   7   0      123.48       99.32      8.33 o 
  -8   7   0      501.44      379.49     14.80 o 
  -7   7   0       87.15       87.19      6.71 o 
  -6   7   0      467.63      543.51     17.15 o 
  -5   7   0      265.54      312.52     12.13 o 
  -4   7   0       22.68       21.76      3.48 o 
  -3   7   0      326.11      330.39     10.27 o 
  -2   7   0       37.79       36.38      2.66 o 
  -1   7   0        6.73        6.51      1.29 o 
   0   7   0       55.57       50.95      4.45 o 
   1   7   0      115.80      103.04      6.23 o 
   2   7   0        5.98        3.80      1.94 o 
   3   7   0       70.85       59.53      5.26 o 
   4   7   0        7.67        5.82      2.18 o 
   5   7   0       34.86       32.27      4.45 o 
   6   7   0       27.08       26.61      4.45 o 
 -11   8   0       29.50       34.70      6.23 o 
 -10   8   0       41.77       33.81      5.50 o 
  -9   8   0       30.56       24.75      4.77 o 
  -8   8   0      346.84      400.11     17.39 o 
  -7   8   0       45.41       47.56      6.07 o 
  -6   8   0      169.35      226.14     11.65 o 
  -5   8   0      488.19      617.19     17.63 o 
  -4   8   0      489.13      568.50     15.45 o 
  -3   8   0      272.63      308.80     10.43 o 
  -2   8   0      365.03      354.38     11.73 o 
  -1   8   0        5.44        5.18      1.94 o 
   0   8   0      226.44      191.85      9.14 o 
   1   8   0        1.98        1.29      1.86 o 
   2   8   0        3.80        5.42      2.18 o 
   3   8   0       67.76       51.92      5.01 o 
   4   8   0       36.83       35.59      4.45 o 
   5   8   0        3.81        3.15      2.35 o 
 -11   9   0       45.06       70.61      9.14 o 
 -10   9   0       29.31       40.68      6.55 o 
  -9   9   0        1.10        3.64      2.99 o 
  -8   9   0       22.00       27.82      4.93 o 
  -7   9   0      112.51      133.61      9.87 o 
  -6   9   0       58.57       61.63      6.23 o 
  -5   9   0      155.50      183.84     10.03 o 
  -4   9   0      247.92      268.92     10.76 o 
  -3   9   0       13.26       16.34      3.88 o 
  -2   9   0       84.27      101.50      7.85 o 
  -1   9   0       20.32       24.51      3.88 o 
   0   9   0      187.97      170.01      9.30 o 
   1   9   0       17.03       12.78      3.15 o 
   2   9   0       39.13       32.92      4.29 o 
   3   9   0        0.99        1.78      2.18 o 
   4   9   0        2.14        2.59      2.10 o 
 -10  10   0        4.42        2.67      3.96 o 
  -9  10   0        1.05        2.75      3.56 o 
  -8  10   0        0.01        3.24      3.32 o 
  -7  10   0       38.54       55.97      6.63 o 
  -6  10   0        1.14        1.54      2.67 o 
  -4  10   0       66.67       77.81      8.17 o 
  -3  10   0       32.97       42.06      5.90 o 
  -2  10   0      164.80      177.05     10.60 o 
  -1  10   0       81.91       94.87      7.85 o 
   0  10   0        7.78       11.97      3.32 o 
   1  10   0       90.91       79.99      6.87 o 
   2  10   0        1.45        5.01      2.59 o 
  -9  11   0       60.48       99.72     10.03 o 
  -8  11   0        6.87       15.04      4.21 o 
  -5  11   0       11.70       16.90      5.10 o 
  -4  11   0       17.84       25.40      5.18 o 
  -3  11   0       29.45       38.82      6.07 o 
  -2  11   0       40.01       50.71      6.71 o 
  -1  11   0       15.87       17.63      4.53 o 
   0  11   0       61.78       59.85      6.55 o 
  -6  12   0        6.41       12.13      6.79 o 
  -5  12   0        3.84       14.96      6.96 o 
  -4  12   0       25.43       35.91      7.76 o 
  -3  12   0       82.00      122.69     11.89 o 
   2 -12   1       27.50       36.88      6.87 o 
   3 -12   1       52.82       70.28      8.90 o 
   4 -12   1       51.84       71.98      9.30 o 
   5 -12   1       45.51       69.80      9.30 o 
   6 -12   1       33.62       64.78     10.35 o 
   7 -12   1       59.56       90.02     12.21 o 
   0 -11   1       16.39       15.04      4.21 o 
   1 -11   1       11.59       13.10      4.04 o 
   2 -11   1       15.95       21.68      4.61 o 
   3 -11   1       22.93       27.82      4.77 o 
   4 -11   1       42.22       60.01      7.52 o 
   5 -11   1        1.67        5.58      4.29 o 
   6 -11   1       17.16       27.66      6.71 o 
   8 -11   1       12.83       20.71      5.01 o 
   9 -11   1       28.87       64.87      8.73 o 
  -2 -10   1       40.42       38.58      4.93 o 
  -1 -10   1        0.08        1.05      2.02 o 
   0 -10   1       11.47       12.13      3.07 o 
   1 -10   1       47.47       48.93      5.42 o 
   2 -10   1      358.46      428.42     16.66 o 
   3 -10   1       15.12       21.11      4.37 o 
   4 -10   1      193.61      246.12     14.07 o 
   5 -10   1      138.70      210.21     13.75 o 
   6 -10   1        3.51       13.18      3.32 o 
   7 -10   1       11.99       25.07      4.93 o 
   8 -10   1      386.36      478.16     20.06 o 
   9 -10   1       24.61       26.93      5.82 o 
  10 -10   1       54.82       63.81      8.49 o 
  -4  -9   1        0.02        1.21      1.94 o 
  -3  -9   1       36.99       29.52      4.12 o 
  -2  -9   1        6.85        9.30      2.91 o 
  -1  -9   1        4.31        2.99      2.10 o 
   0  -9   1       17.34       17.96      3.48 o 
   1  -9   1        3.94        5.26      2.35 o 
   2  -9   1        2.46        3.88      2.18 o 
   3  -9   1       78.99       93.25      7.60 o 
   4  -9   1       43.27       57.91      6.55 o 
   5  -9   1        4.98        7.04      2.51 o 
   6  -9   1      118.92      150.11      9.95 o 
   7  -9   1        6.49        5.66      3.40 o 
   8  -9   1       40.14       46.83      6.47 o 
   9  -9   1        4.46        0.32      2.83 o 
  10  -9   1        0.20        0.40      2.59 o 
  11  -9   1       41.88       43.76      6.79 o 
  -5  -8   1        9.19        8.33      2.83 o 
  -4  -8   1       74.15       59.37      5.58 o 
  -3  -8   1       86.80       72.47      5.82 o 
  -2  -8   1        8.79        5.34      2.51 o 
  -1  -8   1       58.94       50.39      4.93 o 
   0  -8   1      248.96      230.26     10.03 o 
   1  -8   1       45.70       36.23      4.04 o 
   2  -8   1       12.35       16.50      2.99 o 
   3  -8   1      135.80      163.20      5.87 o 
   4  -8   1      217.37      249.43     10.11 o 
   5  -8   1      128.41      169.44      9.62 o 
   6  -8   1      488.78      586.62     18.36 o 
   7  -8   1        0.35        1.21      2.02 o 
   8  -8   1       33.91       32.43      4.77 o 
   9  -8   1       62.41       58.31      6.39 o 
  10  -8   1        6.16       10.27      3.32 o 
  11  -8   1      182.01      156.50     11.73 o 
  -6  -7   1        5.84        5.58      2.59 o 
  -5  -7   1       68.46       58.23      5.82 o 
  -4  -7   1      275.04      210.77      9.95 o 
  -3  -7   1       27.97       24.02      3.56 o 
  -2  -7   1       91.23       59.12      5.10 o 
  -1  -7   1        0.49        0.89      1.46 o 
   0  -7   1       29.39       23.54      2.99 o 
   1  -7   1       53.99       41.98      3.96 o 
   2  -7   1       70.62       84.48      4.57 o 
   3  -7   1      126.50      117.60      6.07 o 
   4  -7   1       86.07      120.43      7.28 o 
   6  -7   1       49.77       41.98      4.69 o 
   7  -7   1       45.06       39.63      4.69 o 
   8  -7   1      125.16       99.97      8.17 o 
   9  -7   1       51.96       40.12      5.50 o 
  10  -7   1        4.41        6.47      3.24 o 
  11  -7   1       36.50       33.48      5.82 o 
  12  -7   1        9.74       13.99      5.34 o 
  -7  -6   1        0.63        1.86      2.51 o 
  -6  -6   1       15.29       11.81      3.24 o 
  -5  -6   1       56.90       56.70      5.58 o 
  -4  -6   1      117.23       99.16      6.55 o 
  -3  -6   1      165.55      135.63      7.28 o 
  -2  -6   1        6.79        5.74      1.94 o 
  -1  -6   1      139.65      120.91      6.39 o 
   0  -6   1       76.41       54.73      2.29 o 
   1  -6   1      182.67      151.49      3.93 o 
   2  -6   1      638.08      731.34     23.17 o 
   3  -6   1      452.84      560.17     13.10 o 
   4  -6   1      766.70      734.06     15.21 o 
   5  -6   1        3.07        0.73      1.70 o 
   6  -6   1      316.95      281.87     11.48 o 
   7  -6   1      736.29      617.92     17.63 o 
   8  -6   1       56.69       54.84      6.15 o 
   9  -6   1      187.93      175.91     11.08 o 
  10  -6   1       38.94       34.05      5.42 o 
  11  -6   1       31.08       31.62      5.58 o 
  12  -6   1        1.01        0.16      4.45 o 
  -8  -5   1       56.25       73.52      7.36 o 
  -7  -5   1        4.27        2.67      2.67 o 
  -6  -5   1       98.96      117.44      8.25 o 
  -5  -5   1      354.43      349.88     13.10 o 
  -4  -5   1        0.45        0.16      1.62 o 
  -3  -5   1        7.66        5.26      1.78 o 
  -2  -5   1       85.52       65.84      4.85 o 
  -1  -5   1      166.71      151.55      6.87 o 
   0  -5   1     1146.73     1118.38      9.63 o 
   1  -5   1     2349.40     2374.76     28.67 o 
   2  -5   1      376.00      514.07     10.51 o 
   3  -5   1      222.06      219.43      6.71 o 
   4  -5   1      734.16      785.34     15.45 o 
   5  -5   1      171.01      181.33      8.01 o 
   6  -5   1      177.83      166.39     19.94 o 
   7  -5   1      111.27       81.45      6.87 o 
   8  -5   1        2.36        3.56      2.99 o 
   9  -5   1        0.82        0.00      1.62 o 
  10  -5   1       48.47       42.14      6.07 o 
  11  -5   1       35.65       29.36      5.34 o 
  12  -5   1        5.69        9.71      5.01 o 
  -9  -4   1       61.30       64.22      7.12 o 
  -8  -4   1        0.45        2.35      2.59 o 
  -7  -4   1       50.04       52.49      5.90 o 
  -6  -4   1      102.64       96.49      7.20 o 
  -5  -4   1        5.31        7.52      2.35 o 
  -4  -4   1      192.69      188.13      8.57 o 
  -3  -4   1       35.87       38.41      2.55 o 
  -2  -4   1        0.06        0.00      1.02 o 
  -1  -4   1     1473.08     1522.08     21.19 o 
   0  -4   1        7.88       11.04      0.97 o 
   1  -4   1     1760.11     1898.46     75.34 o 
   2  -4   1     1719.82     1534.12     17.07 o 
   3  -4   1       24.31       25.23      2.59 o 
   4  -4   1       36.84       48.37      3.88 o 
   5  -4   1      368.69      302.34     26.81 o 
   6  -4   1       21.46       18.60      1.49 o 
   7  -4   1      364.98      360.07     25.88 o 
   8  -4   1      805.45      839.19     27.05 o 
   9  -4   1      327.14      298.93     13.91 o 
  10  -4   1      138.61      115.09      9.30 o 
  11  -4   1      153.21      131.43     10.35 o 
  12  -4   1       25.88       28.15      7.04 o 
  -9  -3   1       11.28       18.04      4.53 o 
  -8  -3   1       18.48       27.66      4.53 o 
  -7  -3   1       53.06       56.70      5.58 o 
  -6  -3   1      294.93      348.02     12.78 o 
  -5  -3   1       26.98       25.41      3.36 o 
  -4  -3   1      641.34      719.56     17.35 o 
  -3  -3   1      262.04      257.12      5.19 o 
  -2  -3   1       66.84       77.80      2.50 o 
  -1  -3   1      144.08      165.39     10.11 o 
   0  -3   1        0.84        0.52      0.52 o 
   1  -3   1      833.16      764.00     39.71 o 
   2  -3   1      954.47      966.19     13.35 o 
   3  -3   1      799.51      862.66     14.48 o 
   4  -3   1     1275.48     1272.70     25.03 o 
   5  -3   1     1097.03     1279.01     34.50 o 
   6  -3   1       35.30       32.46      1.55 o 
   7  -3   1        2.39        3.66      1.69 o 
   8  -3   1      700.06      717.10     19.13 o 
   9  -3   1        0.23        0.00      1.51 o 
  10  -3   1       11.22       17.55      4.45 o 
  11  -3   1       14.77       22.24      5.10 o 
  12  -3   1        1.29        5.34      4.85 o 
 -10  -2   1        6.94       14.48      4.37 o 
  -9  -2   1       12.48       16.01      3.80 o 
  -8  -2   1        0.56        1.86      2.75 o 
  -7  -2   1       71.46       77.56      6.23 o 
  -6  -2   1      308.11      325.04      7.86 o 
  -5  -2   1        8.64       13.50      1.92 o 
  -4  -2   1      263.82      274.04     11.61 o 
  -3  -2   1        1.99        2.04      0.93 o 
  -2  -2   1      207.17      223.44      6.03 o 
  -1  -2   1      615.57      747.41     11.40 o 
   0  -2   1    11372.27     8914.78     57.51 o 
   1  -2   1       10.07       12.29      1.13 o 
   2  -2   1        0.12        2.35      1.05 o 
   3  -2   1      499.86      536.95      6.14 o 
   4  -2   1      714.67      876.09     14.45 o 
   5  -2   1     1453.86     1575.48     22.33 o 
   6  -2   1      360.61      374.42     17.67 o 
   7  -2   1        3.27        5.01      1.69 o 
   8  -2   1     1210.70     1290.55     21.07 o 
   9  -2   1      264.81      292.90     13.35 o 
  10  -2   1       25.17       36.96      5.66 o 
  11  -2   1       54.81       81.61      8.82 o 
 -10  -1   1        2.50        5.01      3.32 o 
  -9  -1   1        2.53        2.35      2.51 o 
  -8  -1   1       69.03       73.67      4.40 o 
  -7  -1   1        5.79        6.64      1.91 o 
  -6  -1   1      282.02      276.33     13.26 o 
  -5  -1   1     1293.47     1404.25     18.12 o 
  -4  -1   1       93.79       98.26      4.29 o 
  -3  -1   1     1049.41     1141.56     18.12 o 
  -2  -1   1      222.69      223.80      3.73 o 
  -1  -1   1     4568.92     4309.83     31.22 o 
   0  -1   1      135.15      128.92      2.75 o 
   1  -1   1     2051.07     2047.96     16.94 o 
   2  -1   1     3354.83     3183.15     66.81 o 
   3  -1   1        1.54        1.62      0.55 o 
   4  -1   1        0.12        1.39      0.81 o 
   5  -1   1      328.65      347.35      6.61 o 
   6  -1   1       96.92       88.73      3.80 o 
   7  -1   1        0.10        1.49      1.27 o 
   8  -1   1       11.07       10.07      2.09 o 
   9  -1   1      158.90      173.61      6.96 o 
  10  -1   1        3.78        4.29      3.07 o 
  11  -1   1        2.94        8.25      4.04 o 
 -11   0   1       19.61       23.86      5.01 o 
 -10   0   1        2.74        6.71      3.07 o 
  -9   0   1       52.94       51.34      4.02 o 
  -8   0   1       23.00       21.17      3.56 o 
  -7   0   1      115.05      125.28      5.12 o 
  -6   0   1      248.94      321.47      7.76 o 
  -5   0   1      703.18      769.32     10.33 o 
  -4   0   1      136.77      149.89      9.14 o 
  -3   0   1      464.58      453.74     14.19 o 
  -2   0   1        8.46        9.50      0.87 o 
  -1   0   1      936.47     1001.42     27.22 o 
   0   0   1      215.13      250.81      3.64 o 
   1   0   1      242.43      281.48      3.34 o 
   2   0   1     2922.69     3098.83     23.25 o 
   3   0   1     1756.51     1796.60     45.49 o 
   4   0   1       21.84       15.78      1.45 o 
   5   0   1        7.93       10.42      1.55 o 
   6   0   1      469.37      504.95      9.09 o 
   7   0   1        0.32        1.01      1.34 o 
   8   0   1       54.58       57.75      4.41 o 
   9   0   1        8.15       10.02      2.26 o 
  10   0   1        6.71       11.00      3.96 o 
 -11   1   1       13.78       20.18      3.29 o 
 -10   1   1      122.89      151.29      8.69 o 
  -9   1   1      185.37      180.29      7.52 o 
  -8   1   1        1.47        2.00      1.32 o 
  -7   1   1       15.51       15.65      2.22 o 
  -6   1   1      162.44      172.55      6.75 o 
  -5   1   1     2043.33     2126.72     39.27 o 
  -4   1   1     1435.58     1465.79     13.45 o 
  -3   1   1       12.87       13.08      2.71 o 
  -2   1   1     6167.02     5346.14     38.42 o 
  -1   1   1      955.27      855.25     96.65 o 
   0   1   1      401.63      449.04      6.23 o 
   1   1   1     1928.32     2115.73     12.86 o 
   2   1   1     2321.68     2599.96     41.65 o 
   3   1   1     1120.34     1214.57     26.49 o 
   4   1   1      364.02      386.08     12.37 o 
   5   1   1      226.35      255.05     23.33 o 
   6   1   1      164.95      177.47      5.71 o 
   7   1   1       23.83       25.34      2.71 o 
   8   1   1       40.95       42.42      3.48 o 
   9   1   1       29.33       27.70      5.50 o 
 -11   2   1        0.01        1.58      1.97 o 
 -10   2   1        8.41       11.47      2.51 o 
  -9   2   1       34.31       36.43      3.48 o 
  -8   2   1      465.81      470.13     10.69 o 
  -7   2   1       83.27       79.53      4.24 o 
  -6   2   1      210.78      220.64      6.29 o 
  -5   2   1        4.00        4.21      1.30 o 
  -4   2   1      866.01      983.44     26.29 o 
  -3   2   1      532.38      518.69     15.41 o 
  -2   2   1      324.06      342.04      7.36 o 
  -1   2   1     5802.91     5515.09     38.09 o 
   0   2   1     1664.21     1730.82     15.93 o 
   1   2   1        5.94        3.88      0.83 o 
   2   2   1        5.39        9.30      1.16 o 
   3   2   1        3.39        3.93      1.11 o 
   4   2   1     1352.57     1487.01     77.44 o 
   5   2   1      128.55      135.68      7.12 o 
   6   2   1       35.17       40.53      3.14 o 
   7   2   1       71.34       76.22      4.23 o 
   8   2   1       15.25       15.53      2.41 o 
 -12   3   1       94.57       93.82      9.22 o 
 -11   3   1       12.00       13.96      2.80 o 
 -10   3   1      171.54      167.64      7.38 o 
  -9   3   1      114.55      110.84      5.66 o 
  -8   3   1      306.96      297.64     11.97 o 
  -7   3   1     1216.05     1136.47     28.39 o 
  -6   3   1      419.51      408.85      8.76 o 
  -5   3   1      163.62      176.64      5.24 o 
  -4   3   1     2256.04     2250.64     59.97 o 
  -3   3   1     1302.37     1676.39     21.27 o 
  -2   3   1      619.67      700.66     11.32 o 
  -1   3   1      366.28      349.97      6.87 o 
   0   3   1      554.43      541.15     18.56 o 
   1   3   1     1576.73     1458.71     12.90 o 
   2   3   1       78.89       82.93      4.33 o 
   3   3   1       18.47       16.97      1.77 o 
   4   3   1        1.94        4.69      1.34 o 
   5   3   1      240.58      256.49      9.91 o 
   6   3   1       19.41       21.48      2.49 o 
   7   3   1       71.44       89.86      7.04 o 
   8   3   1       27.64       32.84      4.61 o 
 -12   4   1        8.80       11.31      3.04 o 
 -11   4   1       10.69       11.35      2.67 o 
 -10   4   1       27.07       28.12      3.48 o 
  -9   4   1       25.72       30.91      3.24 o 
  -8   4   1        2.49        1.37      1.42 o 
  -7   4   1      502.23      459.78     18.68 o 
  -6   4   1       17.71       19.85      2.28 o 
  -5   4   1        1.57        3.15      2.10 o 
  -3   4   1      829.64      998.21     16.34 o 
  -2   4   1        0.84        1.05      1.37 o 
  -1   4   1      154.04      148.58      5.01 o 
   0   4   1      155.92      118.80      9.02 o 
   1   4   1       41.78       36.92      1.88 o 
   2   4   1       45.19       53.19      2.52 o 
   3   4   1       19.97       15.10      1.80 o 
   4   4   1       39.33       37.95      2.69 o 
   5   4   1      199.58      197.58      6.37 o 
   6   4   1        1.34        2.67      2.18 o 
   7   4   1       36.36       36.15      4.77 o 
   8   4   1       48.43       71.34      7.20 o 
 -12   5   1      100.61       81.87      5.99 o 
 -11   5   1      111.00       95.48      5.98 o 
 -10   5   1      114.66      113.55      6.31 o 
  -9   5   1      138.45      124.63      7.28 o 
  -8   5   1     1723.53     1627.08     99.64 o 
  -7   5   1      452.08      418.47     14.07 o 
  -6   5   1      465.21      410.22     12.94 o 
  -5   5   1      317.28      371.56     12.21 o 
  -4   5   1       60.05       72.95      5.26 o 
  -3   5   1      109.48      103.53      5.50 o 
  -2   5   1      346.56      353.04      8.82 o 
  -1   5   1      396.40      363.96      8.01 o 
   0   5   1     1280.45     1244.75     12.74 o 
   1   5   1       28.12       23.84      1.67 o 
   2   5   1      342.88      312.73     19.61 o 
   3   5   1       31.09       28.65      2.34 o 
   4   5   1       43.38       40.20      4.21 o 
   5   5   1      108.70      104.82      7.20 o 
   6   5   1       47.08       49.42      5.50 o 
   7   5   1        0.01        1.13      2.26 o 
   8   5   1        0.55        0.00      2.67 o 
 -12   6   1       24.08       19.41      6.47 o 
 -11   6   1       39.55       36.96      6.23 o 
 -10   6   1       21.66       18.12      3.96 o 
  -9   6   1      122.10      104.50      8.90 o 
  -8   6   1       69.30       69.56      6.55 o 
  -7   6   1        0.01        1.46      2.43 o 
  -6   6   1      111.46      109.19      7.36 o 
  -5   6   1       50.29       67.05      5.82 o 
  -4   6   1      160.06      191.93      8.33 o 
  -3   6   1      487.83      606.11     13.59 o 
  -2   6   1       11.16       18.12      2.43 o 
  -1   6   1       16.82       19.26      1.83 o 
   0   6   1      674.91      616.22      8.66 o 
   1   6   1      174.55      144.45     12.86 o 
   2   6   1        3.02        2.59      1.54 o 
   3   6   1       51.91       41.25      4.21 o 
   4   6   1       33.89       30.33      3.80 o 
   5   6   1       11.32        7.85      2.59 o 
   6   6   1       97.46       97.06      7.36 o 
   7   6   1       30.60       33.56      5.01 o 
 -11   7   1       12.80       10.35      4.21 o 
 -10   7   1      128.26       95.84      8.49 o 
  -9   7   1       23.85       15.12      3.48 o 
  -8   7   1      315.71      391.94     16.58 o 
  -7   7   1       54.96       55.24      6.15 o 
  -6   7   1       59.28       66.40      6.15 o 
  -5   7   1      129.95      137.50      8.17 o 
  -4   7   1      188.97      232.69      9.95 o 
  -3   7   1      220.29      249.68      9.38 o 
  -2   7   1      477.30      426.80     10.60 o 
  -1   7   1        0.87        1.16      1.11 o 
   0   7   1       19.92       19.25      1.75 o 
   1   7   1      107.60       84.76      5.58 o 
   2   7   1        8.00        5.82      2.10 o 
   3   7   1        1.23        0.16      1.70 o 
   4   7   1       34.88       25.56      3.64 o 
   5   7   1        0.10        1.13      2.02 o 
   6   7   1       23.81       23.13      4.12 o 
 -11   8   1       15.49       24.51      5.58 o 
 -10   8   1       27.15       23.13      5.10 o 
  -9   8   1       44.45       53.06      6.79 o 
  -8   8   1       15.08       12.54      3.72 o 
  -7   8   1        1.95        1.29      2.75 o 
  -6   8   1       41.14       52.33      5.66 o 
  -5   8   1      393.08      486.00     15.61 o 
  -4   8   1       33.72       37.12      4.45 o 
  -3   8   1        4.26        5.42      2.59 o 
  -2   8   1        5.92        5.64      1.68 o 
  -1   8   1        8.94        8.17      2.51 o 
   0   8   1        1.54        1.78      1.86 o 
   1   8   1        2.85        1.29      1.86 o 
   2   8   1       10.57        9.30      2.35 o 
   3   8   1       20.92       15.77      3.15 o 
   4   8   1       19.98       13.26      2.99 o 
   5   8   1        9.45        6.15      2.43 o 
 -11   9   1       24.10       42.87      7.60 o 
 -10   9   1      229.48      266.58     15.45 o 
  -9   9   1       37.86       46.02      6.63 o 
  -8   9   1        0.02        2.35      2.75 o 
  -7   9   1      146.75      182.30     11.08 o 
  -6   9   1       62.38       71.90      6.79 o 
  -5   9   1      456.96      524.18     16.74 o 
  -4   9   1      268.16      294.89     11.48 o 
  -3   9   1        0.38        0.00      1.25 o 
  -2   9   1       55.24       53.95      5.99 o 
  -1   9   1      207.58      192.49     10.19 o 
   0   9   1       19.70       21.51      3.72 o 
   1   9   1       34.15       26.53      3.88 o 
   2   9   1       22.51       26.45      3.80 o 
   3   9   1        4.26        1.13      1.94 o 
 -10  10   1       41.16       49.74      7.60 o 
  -9  10   1        0.04        4.12      3.88 o 
  -8  10   1       10.97       17.96      4.29 o 
  -7  10   1        7.65        4.69      3.15 o 
  -6  10   1       10.45       11.97      3.80 o 
  -5  10   1        6.39        6.07      2.91 o 
  -4  10   1        0.37        0.00      3.15 o 
  -3  10   1       12.74       18.36      4.37 o 
  -2  10   1        9.88       13.51      3.96 o 
  -1  10   1        0.25        0.89      2.35 o 
   0  10   1        1.48        1.21      2.43 o 
   1  10   1        3.23        3.80      2.59 o 
   2  10   1        0.08        0.00      1.94 o 
  -9  11   1       89.46      129.49     11.65 o 
  -8  11   1      124.97      159.25     12.05 o 
  -7  11   1       52.24       79.75      8.41 o 
  -4  11   1       19.95       34.45      6.47 o 
  -3  11   1      103.94      153.91     12.05 o 
  -2  11   1        5.21        5.01      2.83 o 
  -1  11   1       26.36       29.36      4.93 o 
   0  11   1        2.93        1.62      2.83 o 
  -6  12   1        8.33       26.20      9.54 o 
  -5  12   1        0.46        0.00      6.63 o 
  -4  12   1        4.18        5.66      5.99 o 
   2 -12   2       15.80       18.12      6.31 o 
   3 -12   2       40.09       56.53      7.85 o 
   4 -12   2        3.69        8.09      4.45 o 
   5 -12   2       24.60       49.09      8.01 o 
   6 -12   2        8.37       15.77      6.55 o 
   7 -12   2       21.21       58.23     10.11 o 
  -1 -11   2       11.76       15.45      5.10 o 
   0 -11   2        2.07        3.48      3.40 o 
   1 -11   2       23.38       28.15      4.85 o 
   2 -11   2       16.06       22.40      4.61 o 
   3 -11   2       71.56      113.23      9.38 o 
   4 -11   2       69.10       99.00      9.06 o 
   5 -11   2       90.60      136.77     11.16 o 
   6 -11   2        1.55        4.45      3.72 o 
   9 -11   2       15.70       31.38      6.96 o 
  -2 -10   2        0.09        0.49      2.75 o 
  -1 -10   2        0.21        2.51      2.67 o 
   0 -10   2        6.10       10.43      2.99 o 
   1 -10   2       50.50       49.82      5.58 o 
   2 -10   2        1.04        0.73      2.18 o 
   3 -10   2       77.22       79.91      7.20 o 
   4 -10   2        1.01        3.32      2.51 o 
   5 -10   2       38.20       57.02      7.20 o 
   7 -10   2       22.36       26.53      5.34 o 
   8 -10   2      163.62      212.79     13.51 o 
  10 -10   2        1.71        2.75      3.07 o 
  -4  -9   2       24.21       16.18      3.40 o 
  -3  -9   2       26.67       22.97      3.80 o 
  -2  -9   2      102.05       87.43      6.87 o 
  -1  -9   2        6.92        5.18      2.18 o 
   0  -9   2      375.03      350.21     13.43 o 
   1  -9   2        1.81        4.93      2.59 o 
   2  -9   2      293.64      304.83     12.70 o 
   3  -9   2      625.63      740.29     20.62 o 
   4  -9   2       45.69       57.26      6.31 o 
   5  -9   2       79.70       99.24      7.68 o 
   6  -9   2      121.06      173.32     10.84 o 
   7  -9   2       24.05       30.41      4.61 o 
   8  -9   2      107.80       87.51      7.44 o 
   9  -9   2       74.82       76.11      7.68 o 
  10  -9   2       45.85       36.15      5.82 o 
  11  -9   2       13.82       11.57      4.04 o 
  -5  -8   2       21.88       17.87      3.64 o 
  -4  -8   2       14.95       11.48      3.07 o 
  -3  -8   2        2.42        1.62      1.62 o 
  -2  -8   2       12.11        6.15      2.26 o 
  -1  -8   2       34.93       30.33      3.80 o 
   0  -8   2       25.27       24.34      3.32 o 
   1  -8   2      992.50      947.34     19.98 o 
   2  -8   2        2.66        3.07      1.86 o 
   3  -8   2        3.40        4.12      2.18 o 
   4  -8   2       83.88      101.89      5.58 o 
   5  -8   2      697.63     1020.54     23.86 o 
   6  -8   2       28.94       20.06      3.24 o 
   7  -8   2      295.89      220.23     10.84 o 
   8  -8   2        9.99        8.90      3.40 o 
   9  -8   2        8.94        9.95      3.24 o 
  10  -8   2       32.93       28.55      5.26 o 
  11  -8   2        9.48       14.64      4.53 o 
  -6  -7   2        0.20        1.70      2.02 o 
  -5  -7   2       47.99       51.12      5.58 o 
  -4  -7   2        7.15        7.60      2.51 o 
  -3  -7   2        4.02        4.69      2.18 o 
  -2  -7   2      238.33      187.24      8.73 o 
  -1  -7   2       23.68       16.50      2.67 o 
   0  -7   2       15.82       16.90      2.67 o 
   1  -7   2      588.88      551.92     13.99 o 
   2  -7   2      462.91      464.61     13.22 o 
   3  -7   2      316.64      377.93     25.64 o 
   4  -7   2      224.09      222.01      8.49 o 
   5  -7   2      407.44      372.37     11.81 o 
   6  -7   2      179.56      143.97      8.17 o 
   7  -7   2      382.24      320.77     12.94 o 
   8  -7   2        5.91        5.58      2.75 o 
   9  -7   2      393.59      314.78     14.64 o 
  10  -7   2       65.45       50.95      6.63 o 
  11  -7   2        0.06        3.07      3.48 o 
  -7  -6   2        6.62        8.01      3.24 o 
  -6  -6   2       11.33       13.83      3.48 o 
  -5  -6   2       13.33       11.24      3.15 o 
  -4  -6   2      236.69      197.27      9.79 o 
  -3  -6   2       21.15       19.73      3.24 o 
  -2  -6   2       22.05       21.76      2.99 o 
  -1  -6   2        4.88        5.99      2.02 o 
   0  -6   2      552.40      514.88     12.46 o 
   1  -6   2      102.94      112.10      3.60 o 
   2  -6   2       92.46      101.27      8.86 o 
   3  -6   2        0.22        2.10      1.54 o 
   4  -6   2      124.10       99.89      5.50 o 
   5  -6   2       58.31       52.33      4.61 o 
   6  -6   2       87.71       71.13      3.32 o 
   7  -6   2      352.00      276.45     12.29 o 
   8  -6   2      220.53      187.32     10.51 o 
   9  -6   2       90.02       64.62      6.87 o 
  10  -6   2       23.08       19.33      4.45 o 
  11  -6   2        0.77        0.81      3.32 o 
  12  -6   2        6.68       11.73      6.15 o 
  -8  -5   2       13.99       18.04      3.96 o 
  -7  -5   2       14.69       17.47      3.96 o 
  -6  -5   2      338.74      358.05     14.23 o 
  -5  -5   2        0.27        0.00      2.10 o 
  -4  -5   2      404.18      380.62     12.86 o 
  -3  -5   2      166.65      139.84      7.20 o 
  -2  -5   2      213.43      201.71      8.33 o 
  -1  -5   2       45.01       34.54      3.40 o 
   0  -5   2     1857.00     1682.66     77.64 o 
   1  -5   2      545.65      510.81     34.41 o 
   2  -5   2     1206.39     1171.29     61.87 o 
   3  -5   2      418.14      423.32     10.11 o 
   4  -5   2      143.37      118.97      5.99 o 
   5  -5   2      343.01      307.14     21.19 o 
   6  -5   2        0.46        1.64      1.14 o 
   7  -5   2      237.41      217.73     10.92 o 
   8  -5   2      226.77      192.57     11.16 o 
   9  -5   2        3.84        3.56      3.24 o 
  10  -5   2        1.30        3.96      2.59 o 
  11  -5   2        1.70        1.05      2.83 o 
  12  -5   2        3.65        6.07      5.10 o 
  -9  -4   2        5.61        8.33      3.80 o 
  -8  -4   2       50.38       59.04      6.47 o 
  -7  -4   2       25.10       28.79      4.45 o 
  -6  -4   2       33.37       30.33      4.53 o 
  -5  -4   2       23.23       25.07      3.72 o 
  -4  -4   2       76.00       70.04      5.26 o 
  -3  -4   2      218.89      208.67      8.33 o 
  -2  -4   2      444.80      526.81     18.80 o 
  -1  -4   2      657.04      756.79     14.07 o 
   0  -4   2       42.67       34.70      1.46 o 
   1  -4   2      398.58      399.96      5.05 o 
   2  -4   2       41.57       43.35      2.75 o 
   3  -4   2       60.15       59.53      3.72 o 
   4  -4   2     2492.88     2641.93     78.13 o 
   5  -4   2        2.37        0.68      1.05 o 
   6  -4   2        4.41        5.12      1.24 o 
   7  -4   2        0.62        0.75      1.51 o 
   8  -4   2      607.10      596.46     43.23 o 
   9  -4   2        8.60        5.18      3.24 o 
  10  -4   2        4.26        1.62      2.67 o 
  11  -4   2       56.75       62.52      8.17 o 
  12  -4   2       18.44       16.98      6.15 o 
  -9  -3   2       16.59       22.08      4.61 o 
  -8  -3   2      111.69      136.36      9.06 o 
  -7  -3   2        0.13        1.13      2.26 o 
  -6  -3   2      332.35      385.55     13.75 o 
  -5  -3   2      301.14      304.59     10.92 o 
  -4  -3   2        0.01        0.00      1.08 o 
  -3  -3   2      159.71      150.99      8.29 o 
  -2  -3   2      300.51      364.09      8.37 o 
  -1  -3   2     1398.34     1487.78     18.52 o 
   0  -3   2     1651.25     1595.27     18.04 o 
   1  -3   2       27.61       24.99      1.30 o 
   2  -3   2       11.06       13.10      1.78 o 
   3  -3   2     4887.07     4508.60     96.45 o 
   4  -3   2      159.00      153.88      4.73 o 
   5  -3   2        0.62        1.00      0.80 o 
   6  -3   2      148.59      144.67      6.32 o 
   7  -3   2       10.93       12.68      2.18 o 
   8  -3   2       78.18       78.38      7.48 o 
   9  -3   2      241.50      243.53     13.51 o 
  10  -3   2        4.29        6.55      3.32 o 
  11  -3   2       17.86       30.73      5.99 o 
 -10  -2   2       34.15       48.12      6.39 o 
  -9  -2   2        8.04        9.71      3.40 o 
  -8  -2   2       39.30       49.34      5.50 o 
  -7  -2   2       10.35       13.51      3.24 o 
  -6  -2   2        7.35       21.47      9.18 o 
  -5  -2   2       59.72       66.20      3.49 o 
  -4  -2   2      241.21      275.97      6.01 o 
  -3  -2   2        1.53        1.59      0.91 o 
  -2  -2   2      782.26      919.03     19.17 o 
  -1  -2   2      482.01      461.58      8.41 o 
   0  -2   2      382.00      428.10      7.44 o 
   1  -2   2      284.84      286.04      4.98 o 
   2  -2   2      470.16      495.82      6.27 o 
   3  -2   2      265.92      285.00     16.98 o 
   4  -2   2       20.97       22.32      1.25 o 
   5  -2   2       13.85       15.86      1.28 o 
   6  -2   2      116.45      112.32      6.25 o 
   7  -2   2       28.26       29.49      3.15 o 
   8  -2   2        8.14        9.89      2.20 o 
   9  -2   2      132.84      139.03     10.03 o 
  10  -2   2       58.90       62.44      7.36 o 
  11  -2   2       23.75       31.22      5.90 o 
 -10  -1   2        0.61        2.99      3.07 o 
  -9  -1   2        2.04        3.56      2.99 o 
  -8  -1   2      130.93      145.26      9.06 o 
  -7  -1   2        8.15        6.10      1.86 o 
  -6  -1   2       86.96       87.84      6.15 o 
  -5  -1   2     1215.95     1213.46     13.64 o 
  -4  -1   2     4028.21     4418.29     82.21 o 
  -3  -1   2       17.50       23.09      1.78 o 
  -2  -1   2      969.45     1065.34     11.65 o 
  -1  -1   2       10.57        9.06      0.63 o 
   0  -1   2       31.17       29.61      1.53 o 
   1  -1   2     4142.60     4345.56     65.76 o 
   2  -1   2     5455.92     5257.15     79.10 o 
   3  -1   2     1504.20     1683.31     22.03 o 
   4  -1   2      131.41      128.82      6.34 o 
   5  -1   2       65.11       72.56      2.99 o 
   6  -1   2      405.43      421.35     13.83 o 
   7  -1   2      117.81      117.67      4.83 o 
   8  -1   2      281.96      287.85     13.35 o 
   9  -1   2      301.63      306.53     15.12 o 
  10  -1   2       30.91       34.05      5.66 o 
  11  -1   2        0.12        4.21      3.88 o 
 -11   0   2        1.68        4.45      3.24 o 
 -10   0   2       62.71       82.01      8.01 o 
  -9   0   2       32.13       41.87      3.69 o 
  -8   0   2       67.14       70.40      4.29 o 
  -7   0   2       27.30       30.14      3.03 o 
  -6   0   2       41.50       49.71      3.14 o 
  -5   0   2       17.85       17.56      5.58 o 
  -4   0   2     1275.67     1464.64     38.99 o 
  -3   0   2     1289.03     1466.54     26.26 o 
  -2   0   2      168.56      170.03      2.66 o 
  -1   0   2       26.94       39.83      2.96 o 
   0   0   2      924.17     1051.48     33.67 o 
   1   0   2       87.61       99.97      3.72 o 
   2   0   2      130.01      168.25      2.52 o 
   3   0   2      845.52      939.06     13.30 o 
   4   0   2       21.42       20.76      1.66 o 
   5   0   2       69.12       79.27      3.31 o 
   6   0   2       17.02       16.95      2.07 o 
   7   0   2       89.00       99.27      7.00 o 
   8   0   2       25.94       32.76      5.01 o 
   9   0   2       22.10       20.22      4.29 o 
  10   0   2        0.38        4.12      3.24 o 
  11   0   2        1.29        7.20      4.61 o 
 -11   1   2        0.75        1.21      2.99 o 
 -10   1   2        2.82        3.90      2.02 o 
  -9   1   2        0.84        2.69      1.62 o 
  -8   1   2      142.36      139.80      5.78 o 
  -7   1   2      173.89      148.35      8.65 o 
  -6   1   2      320.43      323.11      7.55 o 
  -5   1   2     1293.99     1330.45     14.31 o 
  -4   1   2      407.61      384.71     13.30 o 
  -3   1   2       19.21       17.29      2.02 o 
  -2   1   2      412.07      433.67     11.78 o 
  -1   1   2      373.91      371.59     10.14 o 
   0   1   2      137.96      159.74      4.45 o 
   1   1   2    52413.80    24428.92    101.81 o 
   2   1   2      530.62      620.31     10.55 o 
   3   1   2      545.04      591.95     11.40 o 
   4   1   2      139.95      146.06      6.03 o 
   5   1   2     1191.20     1407.01     41.77 o 
   6   1   2       61.51       61.61      5.50 o 
   7   1   2      103.34      111.78      5.03 o 
   8   1   2        0.19        2.35      2.26 o 
   9   1   2        5.39        4.37      2.51 o 
  10   1   2       10.34       16.10      4.29 o 
 -11   2   2       11.15       15.62      2.83 o 
 -10   2   2       12.10       12.75      2.67 o 
  -9   2   2      508.24      524.90     15.81 o 
  -8   2   2      484.81      468.20     12.78 o 
  -7   2   2       55.90       62.25      3.82 o 
  -6   2   2        0.54        2.46      1.40 o 
  -5   2   2        1.23        3.69      1.31 o 
  -4   2   2      358.65      385.13     16.26 o 
  -3   2   2      928.59      964.30     21.15 o 
  -2   2   2      175.97      175.27      5.26 o 
  -1   2   2      652.35      738.83     10.76 o 
   0   2   2     6870.79     6059.17     42.79 o 
   1   2   2       60.07       61.77      5.10 o 
   2   2   2      433.92      479.58     10.39 o 
   3   2   2        0.20        0.74      1.01 o 
   4   2   2      250.47      264.40      6.25 o 
   5   2   2      184.02      214.23     20.62 o 
   6   2   2       81.15       85.85      6.55 o 
   7   2   2        3.46        4.60      1.63 o 
   8   2   2       12.59       15.93      3.64 o 
 -12   3   2       66.76       79.17      7.00 o 
 -11   3   2       12.65       17.84      2.94 o 
 -10   3   2       17.37       20.24      2.96 o 
  -9   3   2       84.16       75.24      4.84 o 
  -8   3   2      599.45      572.75     11.98 o 
  -7   3   2      170.83      157.19      8.33 o 
  -6   3   2      623.13      648.47     11.28 o 
  -5   3   2      850.15      799.22     14.36 o 
  -4   3   2       82.59      105.93      9.67 o 
  -3   3   2      165.17      153.59      5.99 o 
  -2   3   2       20.27       14.56      1.94 o 
  -1   3   2       21.03       20.22      2.02 o 
   0   3   2     1408.32     1359.50     16.18 o 
   1   3   2       44.17       41.22      2.99 o 
   2   3   2      371.26      365.30     32.72 o 
   3   3   2      260.58      264.03      6.08 o 
   4   3   2        8.26       14.92      1.88 o 
   5   3   2       87.76       91.26      9.91 o 
   6   3   2       13.98       16.87      2.26 o 
   7   3   2        5.27        6.72      1.71 o 
 -12   4   2       29.46       30.75      4.35 o 
 -11   4   2      192.88      190.76     15.69 o 
 -10   4   2       44.43       45.02      4.05 o 
  -9   4   2       48.09       42.09      3.66 o 
  -8   4   2       19.92       15.54      2.83 o 
  -7   4   2      406.73      328.47      8.41 o 
  -6   4   2      575.21      528.51     16.54 o 
  -5   4   2        7.11        0.65      1.86 o 
  -4   4   2     1251.14     1480.66     22.32 o 
  -3   4   2       51.05       48.85      3.64 o 
  -2   4   2      127.70      106.60      4.85 o 
  -1   4   2       33.16       41.41      2.99 o 
   0   4   2      457.62      448.79     20.02 o 
   1   4   2       26.68       21.77      1.62 o 
   2   4   2        0.14        0.35      1.02 o 
   3   4   2       42.81       39.51      2.63 o 
   4   4   2        0.63        1.04      1.30 o 
   5   4   2       24.69       23.54      2.45 o 
   6   4   2        8.81        7.28      2.59 o 
   7   4   2        4.13        7.60      2.99 o 
 -12   5   2        0.14        1.75      2.35 o 
 -11   5   2        1.47        5.10      1.97 o 
 -10   5   2        8.88        7.52      1.88 o 
  -9   5   2        1.24        2.29      1.65 o 
  -8   5   2      284.77      286.48      9.06 o 
  -7   5   2       96.14      113.64      7.85 o 
  -6   5   2       37.30       57.18      5.50 o 
  -5   5   2      711.77      799.90     18.20 o 
  -4   5   2        0.09        0.00      1.78 o 
  -3   5   2      135.42      147.52      6.63 o 
  -2   5   2     1138.56     1174.61     17.55 o 
  -1   5   2       29.93       22.40      2.43 o 
   0   5   2      100.42      108.17      4.45 o 
   1   5   2      386.71      293.10     11.97 o 
   2   5   2       42.73       34.31      3.56 o 
   3   5   2      110.65       97.34     10.92 o 
   4   5   2        2.21        5.49      1.98 o 
   5   5   2        1.48        1.86      1.78 o 
   6   5   2       62.86       71.17      6.23 o 
   7   5   2       13.58       20.54      4.04 o 
 -12   6   2        9.51       15.37      6.07 o 
 -11   6   2       69.10       69.15      7.60 o 
  -9   6   2       68.71       75.06      7.52 o 
  -8   6   2      167.67      170.90     10.43 o 
  -7   6   2      443.88      476.87     16.58 o 
  -6   6   2       79.17       74.25      6.15 o 
  -5   6   2      377.74      404.80     13.18 o 
  -4   6   2       47.19       47.80      4.45 o 
  -3   6   2       48.80       62.20      4.77 o 
  -2   6   2      816.33      791.24     14.64 o 
  -1   6   2      261.49      263.59      7.93 o 
   0   6   2       95.30       78.99      3.28 o 
   1   6   2       45.78       40.76      2.83 o 
   2   6   2       13.54       12.25      1.76 o 
   3   6   2       73.49       64.62      5.01 o 
   4   6   2        3.72        5.66      2.26 o 
   5   6   2        0.89        0.89      1.70 o 
   6   6   2        0.22        0.49      2.10 o 
 -11   7   2        8.67       10.03      3.64 o 
 -10   7   2        3.35        8.17      3.40 o 
  -9   7   2      237.26      239.40     13.35 o 
  -8   7   2        0.38        0.16      2.67 o 
  -7   7   2      152.63      165.72     10.19 o 
  -6   7   2       10.81        9.14      2.51 o 
  -5   7   2       58.40       74.49      6.07 o 
  -4   7   2      237.36      235.93     10.03 o 
  -3   7   2        4.33        1.29      2.10 o 
  -2   7   2      182.99      187.64      7.76 o 
  -1   7   2      298.49      278.46     19.61 o 
   0   7   2        2.86        1.67      1.02 o 
   1   7   2      143.93      109.04      4.11 o 
   2   7   2        5.04        3.96      1.78 o 
   3   7   2       17.05       16.82      2.99 o 
   4   7   2      265.92      232.61     10.27 o 
   5   7   2       14.29       14.07      2.99 o 
   6   7   2       10.14       13.26      3.48 o 
 -11   8   2       13.84       16.18      4.93 o 
 -10   8   2       73.09       82.09      8.49 o 
  -9   8   2        3.89       11.97      3.88 o 
  -8   8   2       90.03       96.57      8.49 o 
  -7   8   2      530.22      553.94     18.44 o 
  -6   8   2       43.64       40.04      5.10 o 
  -5   8   2       36.41       37.04      4.53 o 
  -4   8   2      111.21      109.92      6.96 o 
  -3   8   2        0.00        0.73      1.54 o 
  -2   8   2       72.24       61.51      5.05 o 
  -1   8   2       50.48       44.34      3.36 o 
   0   8   2       29.08       24.75      3.64 o 
   1   8   2        2.94        1.70      1.86 o 
   2   8   2        6.17        6.71      2.35 o 
   3   8   2        4.86        6.39      2.35 o 
   4   8   2       50.84       38.58      4.37 o 
 -10   9   2        5.30        5.50      4.04 o 
  -9   9   2       53.05       62.28      7.44 o 
  -8   9   2        0.01        2.99      2.67 o 
  -7   9   2       19.60       28.87      4.93 o 
  -6   9   2       13.65       15.77      3.88 o 
  -5   9   2        7.29       13.43      3.40 o 
  -4   9   2      172.43      200.34     10.19 o 
  -3   9   2      136.58      144.21      7.68 o 
  -2   9   2       39.73       41.98      5.66 o 
  -1   9   2       61.25       47.64      5.58 o 
   0   9   2       18.27       22.08      3.64 o 
   1   9   2       16.24       12.05      2.83 o 
   2   9   2        5.37        3.40      2.02 o 
   3   9   2       18.63       17.23      3.48 o 
  -9  10   2       24.14       37.69      6.47 o 
  -8  10   2       67.14       75.62      8.09 o 
  -7  10   2        8.21       14.64      3.96 o 
  -6  10   2      140.43      180.85     11.32 o 
  -5  10   2        7.20       13.18      3.72 o 
  -4  10   2      153.87      167.26      9.22 o 
  -3  10   2        8.37        5.18      3.80 o 
  -2  10   2        1.10        5.01      3.07 o 
  -1  10   2       47.82       46.10      5.74 o 
   0  10   2       28.21       30.33      4.53 o 
   1  10   2        8.50        5.01      2.43 o 
  -8  11   2       18.24       27.50      6.15 o 
  -7  11   2       18.46       30.25      5.66 o 
  -6  11   2        0.10        0.00      3.07 o 
  -4  11   2       12.00       15.69      5.10 o 
  -3  11   2       19.16       31.38      6.07 o 
  -2  11   2       50.79       75.70      8.09 o 
  -1  11   2       18.23       14.48      3.64 o 
   2 -12   3       10.54       11.57      5.42 o 
   3 -12   3        3.90        5.66      5.10 o 
   4 -12   3        2.30        5.74      4.12 o 
   5 -12   3        0.71        4.12      3.72 o 
   6 -12   3       14.27       30.17      6.63 o 
  -1 -11   3        5.55        9.79      4.61 o 
   0 -11   3       67.66       53.46      6.71 o 
   1 -11   3        9.82       10.43      3.48 o 
   2 -11   3        0.41        5.50      3.32 o 
   3 -11   3      212.68      263.26     13.59 o 
   4 -11   3        3.96        7.68      2.99 o 
   5 -11   3       20.35       34.86      5.74 o 
   6 -11   3      148.62      242.48     14.72 o 
  -2 -10   3       22.21       24.34      4.61 o 
  -1 -10   3        4.09        6.71      2.83 o 
   0 -10   3        2.89        8.17      2.67 o 
   1 -10   3       66.07       61.71      6.15 o 
   2 -10   3       30.80       35.75      4.93 o 
   3 -10   3        0.91        4.77      2.59 o 
   4 -10   3       50.34       62.76      6.63 o 
   5 -10   3       36.96       37.45      5.66 o 
   6 -10   3        1.43        0.89      3.32 o 
   8 -10   3        0.24        0.08      2.43 o 
   9 -10   3       19.55       24.43      4.77 o 
  10 -10   3       14.40       21.51      5.10 o 
  -4  -9   3        4.39        5.26      2.59 o 
  -3  -9   3        0.02        1.05      1.70 o 
  -2  -9   3      104.54       80.72      6.55 o 
  -1  -9   3        7.00        5.74      2.43 o 
   0  -9   3       12.65       10.51      2.75 o 
   1  -9   3       35.92       35.59      4.37 o 
   2  -9   3      330.63      349.48     13.10 o 
   3  -9   3      677.46      740.21     19.41 o 
   4  -9   3      183.94      203.74     10.68 o 
   5  -9   3       53.43       70.93      6.96 o 
   6  -9   3       91.14       79.91      6.07 o 
   7  -9   3       85.68       75.95      6.63 o 
   8  -9   3        1.51        4.77      2.91 o 
   9  -9   3      359.56      329.99     15.77 o 
  10  -9   3        7.10        8.57      3.32 o 
  11  -9   3        2.80        5.90      3.64 o 
  -5  -8   3       45.02       41.81      5.34 o 
  -4  -8   3       30.56       34.21      4.69 o 
  -3  -8   3       30.72       20.06      3.32 o 
  -2  -8   3       14.30       15.04      2.91 o 
  -1  -8   3       13.63        9.30      2.67 o 
   0  -8   3       30.29       31.06      3.80 o 
   1  -8   3       54.74       46.42      4.45 o 
   2  -8   3       29.08       24.67      3.40 o 
   3  -8   3       26.77       29.93      3.88 o 
   4  -8   3      498.68      483.90     15.21 o 
   5  -8   3      657.02      587.02     14.88 o 
   6  -8   3       18.83       16.34      3.15 o 
   7  -8   3       74.06       49.66      5.18 o 
   8  -8   3       76.85       55.89      6.39 o 
   9  -8   3       84.81       72.79      7.52 o 
  10  -8   3        1.87        3.32      2.99 o 
  11  -8   3        3.92        9.54      4.04 o 
  -6  -7   3        3.38        4.69      2.67 o 
  -5  -7   3        6.16       11.89      2.99 o 
  -4  -7   3       50.05       45.78      5.01 o 
  -3  -7   3        0.11        1.46      1.62 o 
  -2  -7   3       35.33       29.04      3.64 o 
  -1  -7   3       37.36       28.31      3.72 o 
   0  -7   3        2.09        3.07      1.62 o 
   1  -7   3      116.58      108.22      6.31 o 
   2  -7   3      577.17      569.72     14.23 o 
   3  -7   3      447.35      444.24     32.23 o 
   4  -7   3      162.21      179.18     15.04 o 
   5  -7   3      718.76      650.59     16.18 o 
   6  -7   3       39.83       31.55      2.70 o 
   7  -7   3      224.66      217.81     11.40 o 
   8  -7   3      144.75      126.82      9.46 o 
   9  -7   3       30.77       18.12      4.37 o 
  10  -7   3       76.13       66.48      7.68 o 
  11  -7   3       71.72       67.62      8.49 o 
  -7  -6   3       27.96       37.85      5.50 o 
  -6  -6   3        4.94        4.69      2.43 o 
  -5  -6   3       41.85       42.38      5.10 o 
  -4  -6   3      361.97      332.25     12.86 o 
  -3  -6   3     1303.66     1184.08     22.97 o 
  -2  -6   3       20.21       16.01      2.67 o 
  -1  -6   3       71.51       56.86      4.85 o 
   0  -6   3      121.77       90.02      5.42 o 
   1  -6   3       16.97       15.69      2.67 o 
   2  -6   3      211.41      205.43      4.85 o 
   3  -6   3      158.56      167.58      7.36 o 
   4  -6   3      142.20      121.08      6.71 o 
   5  -6   3      141.61      125.76      6.63 o 
   6  -6   3        1.35        1.43      1.43 o 
   7  -6   3       12.60       11.89      3.24 o 
   8  -6   3       32.46       22.73      4.45 o 
   9  -6   3      102.11       90.50      8.57 o 
  10  -6   3       77.78       57.75      7.20 o 
  11  -6   3        1.90        3.56      3.15 o 
  -8  -5   3       13.04       17.07      4.21 o 
  -7  -5   3       48.06       52.01      6.07 o 
  -6  -5   3        5.63        7.52      2.91 o 
  -5  -5   3       72.93       68.59      6.23 o 
  -4  -5   3       46.75       46.26      4.93 o 
  -3  -5   3      464.92      434.57     13.02 o 
  -2  -5   3      282.95      272.08      9.62 o 
  -1  -5   3        7.08        5.34      2.10 o 
   0  -5   3      541.24      526.44     11.73 o 
   1  -5   3       14.47       19.04      2.91 o 
   2  -5   3      632.28      660.87     16.22 o 
   3  -5   3     1750.39     1860.11     24.43 o 
   4  -5   3        9.87       13.96      1.70 o 
   5  -5   3      336.49      287.66     12.42 o 
   6  -5   3      101.93       73.36      3.20 o 
   7  -5   3       35.68       29.84      4.21 o 
   8  -5   3      464.90      425.26     16.58 o 
   9  -5   3       85.66       85.41      8.25 o 
  10  -5   3       25.11       22.32      4.61 o 
  11  -5   3       62.33       69.07      8.65 o 
  -9  -4   3        1.76        1.46      3.24 o 
  -8  -4   3      179.90      216.76     11.97 o 
  -7  -4   3       87.44       85.89      6.87 o 
  -6  -4   3       35.69       46.67      5.50 o 
  -5  -4   3      321.91      310.25     11.73 o 
  -4  -4   3      194.17      195.73      8.98 o 
  -3  -4   3       49.24       46.10      4.29 o 
  -2  -4   3      489.44      458.67     11.73 o 
  -1  -4   3        2.19        1.13      1.29 o 
   0  -4   3      913.90      920.89     14.64 o 
   1  -4   3      776.38      852.92     16.30 o 
   2  -4   3      920.40      980.32      9.74 o 
   3  -4   3      525.47      514.51      7.83 o 
   4  -4   3      564.29      607.74     16.05 o 
   5  -4   3      240.90      255.83      5.65 o 
   6  -4   3        4.79       10.19      1.49 o 
   7  -4   3      179.47      179.55     10.03 o 
   8  -4   3       40.43       32.76      4.93 o 
   9  -4   3       26.67       25.64      4.77 o 
  10  -4   3        1.80        3.40      3.15 o 
  11  -4   3        9.08       12.94      4.53 o 
  -9  -3   3       27.50       27.66      4.77 o 
  -8  -3   3      228.99      280.17     13.59 o 
  -7  -3   3       15.70       14.56      3.64 o 
  -6  -3   3      154.34      142.99      7.93 o 
  -5  -3   3      385.58      430.60     13.91 o 
  -4  -3   3       62.57       67.86      5.01 o 
  -3  -3   3      103.33      121.72      6.31 o 
  -2  -3   3        2.31        6.55      1.86 o 
  -1  -3   3      409.39      422.27      9.38 o 
   0  -3   3      766.43      847.04      7.43 o 
   1  -3   3       23.51       17.70      1.22 o 
   2  -3   3      308.50      345.45      9.26 o 
   3  -3   3     1183.84     1175.49     11.52 o 
   4  -3   3       16.36       12.49      1.46 o 
   5  -3   3      260.84      282.99      5.58 o 
   6  -3   3      764.24      808.65     25.23 o 
   7  -3   3       27.54       20.87      3.48 o 
   8  -3   3       16.04       16.26      3.80 o 
   9  -3   3      242.38      259.87     13.91 o 
  10  -3   3        9.88       11.73      3.72 o 
  11  -3   3       58.25       52.90      7.52 o 
 -10  -2   3      162.24      222.74     14.23 o 
  -9  -2   3        1.50        1.54      2.51 o 
  -8  -2   3       66.07       76.19      6.79 o 
  -7  -2   3      207.18      235.04     11.08 o 
  -6  -2   3       33.57       35.10      4.21 o 
  -5  -2   3      455.55      468.30      8.59 o 
  -4  -2   3      107.40       93.87      3.52 o 
  -3  -2   3      289.52      274.94     10.84 o 
  -2  -2   3      107.70       99.12      3.03 o 
  -1  -2   3      575.82      719.70     58.72 o 
   0  -2   3       18.56       22.69      3.16 o 
   1  -2   3      367.03      377.61     10.90 o 
   2  -2   3       28.08       35.33      1.83 o 
   3  -2   3      178.83      174.38      4.12 o 
   4  -2   3      680.08      744.87     43.93 o 
   5  -2   3      265.89      296.78     17.47 o 
   6  -2   3      273.67      322.48     18.34 o 
   7  -2   3        6.36        5.58      2.10 o 
   8  -2   3      229.12      213.76     11.00 o 
   9  -2   3      231.99      224.44     12.62 o 
  10  -2   3        8.85       13.35      4.21 o 
  11  -2   3        6.77        7.20      4.61 o 
 -10  -1   3        0.05        1.13      2.83 o 
  -9  -1   3       13.01       13.59      3.88 o 
  -8  -1   3       41.16       30.33      4.61 o 
  -7  -1   3        1.25        1.34      1.50 o 
  -6  -1   3       68.11       70.00      3.66 o 
  -5  -1   3      174.49      167.31     10.80 o 
  -4  -1   3      122.99      165.49      4.51 o 
  -3  -1   3       34.86       35.71      1.48 o 
  -2  -1   3        0.23        1.18      0.52 o 
  -1  -1   3      671.93      730.01     49.64 o 
   0  -1   3      436.98      514.40     18.68 o 
   1  -1   3     2421.10     2576.17     38.42 o 
   2  -1   3       94.94      114.14      3.28 o 
   3  -1   3       12.58       13.43      1.44 o 
   4  -1   3       43.88       35.73      1.48 o 
   5  -1   3        0.60        0.68      0.97 o 
   6  -1   3       76.61       86.71     10.35 o 
   7  -1   3      190.08      197.51     10.68 o 
   8  -1   3       51.62       51.68      5.90 o 
   9  -1   3      253.60      220.32     11.89 o 
  10  -1   3       35.31       47.48      6.55 o 
  11  -1   3        0.01        4.04      4.61 o 
 -11   0   3        6.09        8.57      3.80 o 
 -10   0   3       85.39       83.79      8.01 o 
  -9   0   3       46.41       65.11      6.79 o 
  -8   0   3       74.33       71.06      4.25 o 
  -7   0   3      191.71      186.50      6.51 o 
  -6   0   3      222.25      237.15      6.66 o 
  -5   0   3       74.87       77.98      2.48 o 
  -4   0   3     3693.50     4211.45    135.63 o 
  -3   0   3     1854.73     2020.83     49.45 o 
  -2   0   3        7.37        8.02      0.71 o 
  -1   0   3     2473.22     2775.31     28.37 o 
   0   0   3    16096.67    11147.02    109.24 o 
   1   0   3       84.75      107.17      4.21 o 
   2   0   3     1084.13     1232.53     28.97 o 
   3   0   3       36.23       39.56      1.53 o 
   4   0   3       92.27      101.09      4.85 o 
   5   0   3      233.20      250.94      5.70 o 
   6   0   3       23.32       21.33      2.27 o 
   7   0   3       73.35       73.44      6.55 o 
   8   0   3       58.39       70.69      7.04 o 
   9   0   3        0.72        5.50      2.83 o 
  10   0   3       32.85       30.73      5.34 o 
 -11   1   3       40.44       40.44      5.90 o 
 -10   1   3       86.30       94.33      5.83 o 
  -9   1   3       51.27       37.47      3.57 o 
  -8   1   3       60.11       60.21      4.06 o 
  -7   1   3       36.30       37.21      3.07 o 
  -6   1   3      158.11      163.93      5.54 o 
  -5   1   3      536.51      639.04     10.26 o 
  -4   1   3     1002.49     1160.47     28.29 o 
  -3   1   3       25.42       35.08      1.71 o 
  -2   1   3       63.13       69.30      4.25 o 
  -1   1   3       27.16       25.97      1.16 o 
   0   1   3    14601.33    11748.96     77.40 o 
   1   1   3      620.05      685.45     11.48 o 
   2   1   3       52.25       63.38      6.27 o 
   3   1   3      962.72     1059.57     26.41 o 
   4   1   3      121.11      124.68      4.15 o 
   5   1   3       24.68       23.33      2.22 o 
   6   1   3       97.66      106.53      8.69 o 
   7   1   3       31.57       33.97      4.53 o 
   8   1   3        0.49        1.46      2.43 o 
   9   1   3       48.14       42.14      5.66 o 
  10   1   3       14.30       24.67      4.93 o 
 -11   2   3      125.64      153.67     10.92 o 
 -10   2   3        2.40        4.80      2.05 o 
  -9   2   3      120.31      119.52      6.09 o 
  -8   2   3      576.40      559.04     12.12 o 
  -7   2   3        0.30        0.00      1.33 o 
  -6   2   3      220.76      186.15      5.98 o 
  -5   2   3     1034.84     1109.51     36.31 o 
  -4   2   3     1222.87     1386.96     14.15 o 
  -3   2   3     1541.86     1512.96     45.70 o 
  -2   2   3       66.99       79.87      3.44 o 
  -1   2   3     2265.31     2355.13     23.37 o 
   0   2   3       54.79       45.37      3.15 o 
   1   2   3       44.08       36.22      2.83 o 
   2   2   3      214.62      235.05     21.76 o 
   3   2   3      808.83      889.46     18.60 o 
   4   2   3      724.24      808.03     11.43 o 
   5   2   3       18.45       19.90      2.37 o 
   6   2   3      148.86      160.42     10.68 o 
   8   2   3        5.39        6.15      2.83 o 
   9   2   3       12.65       10.03      3.56 o 
 -11   3   3        0.29        2.65      2.14 o 
 -10   3   3       14.45       12.18      2.34 o 
  -9   3   3        8.25       10.49      2.25 o 
  -8   3   3      174.25      144.76      6.12 o 
  -7   3   3      446.61      395.99     13.10 o 
  -6   3   3        7.70        8.43      1.60 o 
  -5   3   3        1.25        0.00      1.11 o 
  -4   3   3       10.52       15.32      1.77 o 
  -3   3   3       89.97       86.06      4.53 o 
  -2   3   3      332.58      318.02      8.17 o 
  -1   3   3       36.51       29.76      2.59 o 
   0   3   3     1106.83     1130.78     16.01 o 
   1   3   3      495.32      465.98     21.23 o 
   2   3   3        5.79        6.03      1.34 o 
   3   3   3       11.08       11.65      1.61 o 
   4   3   3       13.89       12.41      1.86 o 
   5   3   3      401.61      450.26     13.10 o 
   6   3   3       58.75       58.50      3.77 o 
   7   3   3       11.37       11.65      2.99 o 
 -12   4   3        2.35        5.10      3.15 o 
 -11   4   3      145.60      141.23      7.49 o 
 -10   4   3      176.70      168.31      9.83 o 
  -9   4   3       93.55       79.83      6.87 o 
  -8   4   3      120.36      100.69      7.28 o 
  -7   4   3        0.06        0.96      1.24 o 
  -6   4   3       26.02       23.97      2.46 o 
  -5   4   3      928.16     1000.40     19.73 o 
  -4   4   3       18.61       12.70      2.59 o 
  -3   4   3      282.56      306.29      9.14 o 
  -2   4   3      471.82      488.03     11.40 o 
  -1   4   3        8.63        9.95      1.86 o 
   0   4   3      333.10      335.41      8.82 o 
   1   4   3      529.13      427.29     16.14 o 
   2   4   3       16.58       13.87      1.66 o 
   3   4   3        1.99        2.81      1.25 o 
   4   4   3       71.55       66.84      3.68 o 
   5   4   3       12.51       15.02      1.97 o 
   6   4   3       63.84       61.68      3.94 o 
 -11   5   3       13.27       12.86      2.46 o 
 -10   5   3       57.31       45.23      3.93 o 
  -9   5   3       30.74       28.34      3.20 o 
  -8   5   3       21.34       19.31      2.73 o 
  -7   5   3       10.30        9.38      3.07 o 
  -6   5   3       66.38       61.71      5.50 o 
  -5   5   3       12.79       11.00      2.75 o 
  -4   5   3       88.51       88.81      5.74 o 
  -3   5   3      170.80      194.35      7.76 o 
  -2   5   3       82.18       79.10      4.77 o 
  -1   5   3       33.82       30.82      3.07 o 
   0   5   3        0.37        0.20      0.94 o 
   1   5   3        0.23        0.92      1.00 o 
   2   5   3        0.91        1.86      1.15 o 
   3   5   3        1.58        2.55      1.28 o 
   4   5   3       40.72       38.93      2.86 o 
   5   5   3        0.08        0.32      1.70 o 
 -11   6   3        2.50        4.77      3.07 o 
 -10   6   3       80.53       73.20      7.52 o 
  -9   6   3       15.92       17.71      3.80 o 
  -8   6   3      167.53      159.41     10.03 o 
  -7   6   3     1941.94     2201.70     36.64 o 
  -6   6   3        7.40       11.65      2.83 o 
  -5   6   3       33.35       34.86      4.12 o 
  -4   6   3      187.79      179.80      8.33 o 
  -3   6   3      390.53      387.49     11.65 o 
  -2   6   3       81.01       74.89      4.93 o 
  -1   6   3      413.20      382.64     10.19 o 
   0   6   3        0.03        0.00      1.00 o 
   1   6   3      226.55      191.47      5.22 o 
   2   6   3       24.65       20.83      2.06 o 
   3   6   3        0.00        1.13      1.14 o 
   4   6   3        2.79        3.24      2.02 o 
   5   6   3       20.18       20.54      3.40 o 
 -11   7   3        0.01        1.78      3.32 o 
 -10   7   3       79.25       80.80      8.25 o 
  -9   7   3        0.21        0.00      2.35 o 
  -8   7   3      202.07      192.82     11.40 o 
  -7   7   3      299.19      315.11     13.83 o 
  -6   7   3       11.59       10.19      2.91 o 
  -5   7   3       21.23       21.59      3.48 o 
  -4   7   3        9.64       11.89      2.67 o 
  -3   7   3        7.55        6.87      2.02 o 
  -2   7   3       74.71       73.68      4.77 o 
  -1   7   3        0.05        0.80      1.16 o 
   0   7   3        5.94        6.59      1.38 o 
   1   7   3       34.63       26.14      2.35 o 
   2   7   3        1.82        3.88      1.86 o 
   3   7   3        7.09        5.50      2.10 o 
   4   7   3        4.72        3.48      2.18 o 
   5   7   3       15.58       18.28      3.48 o 
 -11   8   3       35.72       35.34      6.15 o 
 -10   8   3        0.40        2.51      3.24 o 
  -9   8   3      145.66      140.41     10.27 o 
  -8   8   3      241.62      232.29     13.02 o 
  -7   8   3      107.50      139.60      9.79 o 
  -6   8   3      221.60      258.17     12.54 o 
  -5   8   3      116.12      142.43      8.82 o 
  -4   8   3        0.18        0.00      1.46 o 
  -3   8   3      268.95      278.39     10.84 o 
  -2   8   3        6.10        5.26      1.94 o 
  -1   8   3      130.65      119.93      4.92 o 
   0   8   3       78.83       80.09      5.62 o 
   1   8   3       63.85       52.17      4.93 o 
   2   8   3       21.12       17.63      2.91 o 
   3   8   3        3.11        1.70      1.86 o 
   4   8   3        0.00        2.67      2.18 o 
 -10   9   3       10.56       17.79      4.85 o 
  -9   9   3        0.94        2.10      3.24 o 
  -8   9   3       17.92       21.11      4.61 o 
  -7   9   3       47.87       48.85      6.07 o 
  -6   9   3       15.35       23.13      4.37 o 
  -5   9   3       30.57       37.53      5.01 o 
  -4   9   3      261.62      270.30     11.89 o 
  -3   9   3        3.65        6.07      2.18 o 
  -2   9   3        0.38        2.53      1.48 o 
  -1   9   3        2.53        4.45      2.51 o 
   0   9   3        0.31        0.73      2.02 o 
   1   9   3        2.53        1.94      2.10 o 
   2   9   3        0.02        1.21      2.10 o 
  -9  10   3       71.41       96.00      9.79 o 
  -8  10   3       34.12       49.26      6.87 o 
  -7  10   3       35.77       45.78      6.31 o 
  -6  10   3       42.98       54.35      6.23 o 
  -5  10   3        2.51        3.24      2.51 o 
  -4  10   3      180.73      188.37     10.03 o 
  -3  10   3       61.44       76.51      8.41 o 
  -2  10   3        9.89       18.52      4.45 o 
  -1  10   3        2.89        2.02      2.67 o 
   0  10   3       82.75       83.95      7.44 o 
   1  10   3       11.83       17.31      3.72 o 
  -7  11   3        0.27        3.88      3.80 o 
  -6  11   3        6.94        7.12      4.04 o 
  -4  11   3       14.81       25.07      5.90 o 
  -3  11   3        0.73        0.00      3.32 o 
  -2  11   3        8.88        9.54      3.64 o 
   3 -12   4      133.49      152.30     11.57 o 
   4 -12   4       17.75       19.90      5.50 o 
   5 -12   4        0.49        1.37      4.29 o 
   0 -11   4        4.39        3.80      3.48 o 
   1 -11   4        1.44        3.80      3.24 o 
   2 -11   4        0.09        4.77      3.56 o 
   3 -11   4       68.37       85.09      7.60 o 
   4 -11   4       61.56       92.93      8.33 o 
   5 -11   4       11.42       18.44      4.21 o 
  -2 -10   4       68.18       67.05      6.79 o 
  -1 -10   4       78.66       69.88      6.39 o 
   0 -10   4        3.61        5.82      2.75 o 
   1 -10   4       34.68       39.47      4.77 o 
   2 -10   4        6.22       12.78      3.24 o 
   3 -10   4       37.19       40.84      5.18 o 
   4 -10   4      315.09      325.86     14.07 o 
   5 -10   4       13.57       19.33      4.12 o 
  10 -10   4       80.24       78.29      8.49 o 
  -4  -9   4        0.70        2.91      3.24 o 
  -3  -9   4       34.35       26.53      4.29 o 
  -2  -9   4       31.09       25.72      3.88 o 
  -1  -9   4       11.38        8.17      2.51 o 
   0  -9   4        5.06        6.87      2.59 o 
   1  -9   4        0.64        0.00      1.86 o 
   2  -9   4        0.70        1.37      2.26 o 
   3  -9   4       47.64       46.51      5.01 o 
   4  -9   4      117.28      132.32      8.09 o 
   5  -9   4       24.46       23.94      4.12 o 
   6  -9   4        3.91        2.59      1.86 o 
   7  -9   4        0.55        0.57      2.26 o 
   8  -9   4       11.41        8.90      3.24 o 
   9  -9   4       40.86       36.07      5.74 o 
  10  -9   4       44.21       45.37      6.79 o 
  -5  -8   4       17.91       21.51      4.61 o 
  -4  -8   4       56.35       52.33      5.66 o 
  -3  -8   4      285.46      250.65     11.65 o 
  -2  -8   4       33.42       29.76      3.96 o 
  -1  -8   4      248.50      208.26      9.79 o 
   0  -8   4      131.22      118.97      7.28 o 
   1  -8   4      422.47      362.42     12.21 o 
   2  -8   4        4.31       11.48      2.51 o 
   3  -8   4      877.27      804.18     18.20 o 
   4  -8   4      472.30      527.82     15.37 o 
   5  -8   4      221.95      244.52     31.14 o 
   6  -8   4       19.53       15.02      2.06 o 
   7  -8   4       86.39       82.25      7.20 o 
   8  -8   4       89.25       85.41      7.93 o 
   9  -8   4       19.56       16.01      4.37 o 
  10  -8   4       58.84       68.02      8.17 o 
  11  -8   4       80.24       63.01      8.25 o 
  -6  -7   4       11.01       11.89      3.24 o 
  -5  -7   4        0.37        1.37      2.43 o 
  -4  -7   4      162.39      147.52      9.06 o 
  -3  -7   4       41.89       37.77      4.45 o 
  -2  -7   4       25.13       19.57      3.15 o 
  -1  -7   4        8.08        5.42      1.86 o 
   0  -7   4        4.66        4.77      2.02 o 
   1  -7   4       68.45       62.44      5.01 o 
   2  -7   4     1339.64     1418.06     22.97 o 
   3  -7   4       86.48       80.23      5.50 o 
   4  -7   4       88.69      101.43      4.93 o 
   5  -7   4       21.04       16.73      1.91 o 
   6  -7   4      372.50      307.24      7.50 o 
   7  -7   4        0.29        0.16      2.59 o 
   8  -7   4      117.24      108.14      9.06 o 
   9  -7   4        1.75        4.29      3.56 o 
  10  -7   4        0.11        2.75      3.15 o 
  11  -7   4       33.31       37.85      6.47 o 
  -7  -6   4        0.11        2.18      2.83 o 
  -6  -6   4        4.25        7.28      2.51 o 
  -5  -6   4       25.11       27.09      4.12 o 
  -4  -6   4        5.15        5.90      2.35 o 
  -3  -6   4        8.51        9.46      2.51 o 
  -2  -6   4      114.45       95.20      6.07 o 
  -1  -6   4      105.63       86.46      5.74 o 
   0  -6   4      162.32      133.61      6.96 o 
   1  -6   4       79.74       70.20      4.69 o 
   2  -6   4      142.73      126.57      4.21 o 
   3  -6   4     1181.97     1063.67     16.98 o 
   4  -6   4        2.34        3.09      1.27 o 
   5  -6   4        3.06        2.90      1.45 o 
   6  -6   4        4.70        5.58      1.59 o 
   7  -6   4       24.58       16.82      3.72 o 
   8  -6   4      280.59      256.63     12.94 o 
   9  -6   4       30.65       31.87      5.58 o 
  10  -6   4       55.10       42.54      6.31 o 
  11  -6   4       14.46       18.36      5.01 o 
  -8  -5   4       62.57       73.03      7.36 o 
  -7  -5   4       16.38       14.80      3.48 o 
  -6  -5   4       16.16       19.73      4.04 o 
  -5  -5   4        0.31        0.24      1.86 o 
  -4  -5   4        0.77        0.32      2.02 o 
  -3  -5   4      584.82      567.94     15.37 o 
  -2  -5   4      328.09      309.44     10.68 o 
  -1  -5   4        0.26        4.53      1.86 o 
   0  -5   4      116.92      120.83      5.74 o 
   1  -5   4      598.25      626.18      7.32 o 
   2  -5   4       46.55       55.52      2.54 o 
   3  -5   4       40.72       38.73      1.97 o 
   4  -5   4       23.47       21.01      1.61 o 
   5  -5   4       10.82       13.55      1.81 o 
   6  -5   4       83.45       72.05      3.42 o 
   7  -5   4        4.43        2.26      2.35 o 
   8  -5   4       19.36       15.45      4.21 o 
   9  -5   4       44.04       42.14      6.07 o 
  10  -5   4        2.26        2.99      3.48 o 
  11  -5   4        3.36        4.29      3.88 o 
  -9  -4   4       37.24       39.87      5.90 o 
  -8  -4   4       22.44       26.53      4.77 o 
  -7  -4   4        0.03        2.83      2.75 o 
  -6  -4   4      206.69      212.07     10.35 o 
  -5  -4   4     1398.85     1595.43     28.63 o 
  -4  -4   4        5.45        4.85      1.86 o 
  -3  -4   4      306.53      318.18     10.92 o 
  -2  -4   4      533.32      531.38     12.94 o 
  -1  -4   4       92.10       90.75      5.10 o 
   0  -4   4      206.29      183.35      6.47 o 
   1  -4   4     5238.05     5221.01     36.64 o 
   2  -4   4        8.40        9.66      1.07 o 
   3  -4   4      572.44      562.46      6.20 o 
   4  -4   4      983.62      992.32     11.64 o 
   5  -4   4        0.05        0.70      1.18 o 
   6  -4   4      130.98      111.40      4.00 o 
   7  -4   4       51.30       46.10      5.50 o 
   8  -4   4        5.72        5.90      2.83 o 
   9  -4   4       94.95       97.62      9.06 o 
  10  -4   4       13.90       11.24      3.96 o 
  11  -4   4        0.00        1.62      4.29 o 
  -9  -3   4        2.64        6.07      3.15 o 
  -8  -3   4        0.00        3.72      2.67 o 
  -7  -3   4       91.50       95.20      7.68 o 
  -6  -3   4      118.33      139.44      8.41 o 
  -5  -3   4        0.29        0.00      1.54 o 
  -4  -3   4       61.98       70.61      5.66 o 
  -3  -3   4       25.44       23.78      3.24 o 
  -2  -3   4      405.53      449.37     10.84 o 
  -1  -3   4     1031.34     1190.53     17.35 o 
   0  -3   4     1153.00     1321.89     25.24 o 
   1  -3   4      279.31      281.48      7.48 o 
   2  -3   4      262.16      275.32      3.85 o 
   3  -3   4       16.60       15.98      1.11 o 
   4  -3   4       41.33       45.96      2.51 o 
   5  -3   4      799.42      848.86     23.86 o 
   6  -3   4        3.72        5.17      1.48 o 
   7  -3   4        1.81        0.32      1.94 o 
   8  -3   4       11.44       15.61      3.56 o 
   9  -3   4      253.31      263.34     14.15 o 
  10  -3   4       24.03       35.02      6.07 o 
  11  -3   4        5.24        6.55      4.85 o 
 -10  -2   4       38.73       56.86      7.36 o 
  -9  -2   4       51.89       61.79      7.20 o 
  -8  -2   4       18.64       19.57      4.29 o 
  -7  -2   4      239.11      227.27     10.76 o 
  -6  -2   4      144.21      147.69      8.25 o 
  -5  -2   4      187.80      175.67      8.01 o 
  -4  -2   4      939.31      996.80     13.35 o 
  -3  -2   4      373.81      399.54      8.83 o 
  -2  -2   4        0.05        4.75      1.96 o 
  -1  -2   4      723.89      923.04     60.04 o 
   0  -2   4      231.09      310.61     20.23 o 
   1  -2   4      569.88      550.76     18.56 o 
   2  -2   4      193.79      188.86      4.43 o 
   3  -2   4      366.25      384.49      9.95 o 
   4  -2   4     2688.09     2860.89     21.30 o 
   5  -2   4      490.57      479.32      8.24 o 
   6  -2   4       12.63       16.21      1.91 o 
   7  -2   4      101.36       90.83      7.60 o 
   8  -2   4      425.79      401.65     16.42 o 
   9  -2   4        0.71        3.72      2.83 o 
  10  -2   4       28.87       26.37      5.34 o 
  11  -2   4       12.01       14.88      5.66 o 
 -10  -1   4       53.15       59.20      7.20 o 
  -9  -1   4      111.61      125.61      9.14 o 
  -8  -1   4        9.83       14.56      4.04 o 
  -7  -1   4       83.27       95.52      7.20 o 
  -6  -1   4        1.34        1.36      1.22 o 
  -5  -1   4       93.55       92.74      6.28 o 
  -4  -1   4       22.74       24.83      1.85 o 
  -3  -1   4      561.18      574.48     23.41 o 
  -2  -1   4       10.92       13.78      0.96 o 
  -1  -1   4      207.32      217.10      7.74 o 
   0  -1   4       67.60       79.02      2.42 o 
   1  -1   4       10.80       11.68      0.81 o 
   2  -1   4      103.85      117.61      3.61 o 
   3  -1   4        3.52        6.33      1.30 o 
   4  -1   4       12.50       11.43      0.97 o 
   5  -1   4      114.66      112.31      4.38 o 
   6  -1   4       20.10       18.28      3.24 o 
   7  -1   4        1.57        3.80      2.18 o 
   8  -1   4       42.82       45.21      6.07 o 
   9  -1   4       15.49       21.03      4.37 o 
  10  -1   4       15.59       13.10      3.88 o 
 -11   0   4        4.23        7.52      3.88 o 
 -10   0   4       22.97       24.83      4.77 o 
  -9   0   4       11.96       13.18      3.48 o 
  -8   0   4       39.15       42.79      5.34 o 
  -7   0   4      151.53      149.87      8.49 o 
  -6   0   4       38.73       22.51      2.10 o 
  -5   0   4      162.54      164.43     10.68 o 
  -4   0   4      674.14      715.52     30.61 o 
  -3   0   4     3823.84     4221.01     56.44 o 
  -2   0   4        0.12        1.17      0.64 o 
  -1   0   4      178.98      203.76      6.45 o 
   0   0   4       91.73       72.79      8.81 o 
   1   0   4      551.08      656.58     27.14 o 
   2   0   4      847.38      881.39     21.19 o 
   3   0   4     1618.04     1739.95     44.76 o 
   4   0   4      524.57      616.88     29.88 o 
   5   0   4        5.73        3.88      2.51 o 
   6   0   4       85.54      103.61      7.68 o 
   7   0   4       29.12       28.31      4.37 o 
   8   0   4       55.34       58.88      6.55 o 
   9   0   4       63.16       70.77      7.60 o 
  10   0   4       15.96       14.32      4.53 o 
 -11   1   4        4.38        3.40      2.99 o 
 -10   1   4       12.47       16.18      3.96 o 
  -9   1   4       16.29       26.04      4.37 o 
  -8   1   4      104.52      107.49      7.76 o 
  -7   1   4        2.95        0.79      1.11 o 
  -6   1   4      100.36       96.48      4.77 o 
  -5   1   4      118.43      113.23      8.21 o 
  -4   1   4      142.14      169.70      6.45 o 
  -3   1   4      873.75      971.83     16.69 o 
  -2   1   4       19.46       31.76      1.54 o 
  -1   1   4       66.17       77.59      2.97 o 
   0   1   4      103.16      103.82      3.20 o 
   1   1   4       30.02       22.24      2.51 o 
   2   1   4        8.21        7.59      1.74 o 
   3   1   4      274.72      313.24      6.19 o 
   4   1   4       54.44       59.91      3.05 o 
   5   1   4       20.71       16.18      3.15 o 
   6   1   4       46.87       45.78      5.26 o 
   7   1   4        6.62        5.58      2.67 o 
   8   1   4        0.75        3.88      2.43 o 
   9   1   4       41.92       51.60      6.71 o 
  10   1   4       10.51       17.55      5.90 o 
 -11   2   4       48.93       37.85      5.90 o 
 -10   2   4        1.19        6.27      1.94 o 
  -9   2   4       40.35       32.03      4.37 o 
  -8   2   4       53.97       60.77      3.80 o 
  -7   2   4        1.91        2.86      1.34 o 
  -6   2   4        1.58        1.01      1.11 o 
  -5   2   4      484.77      500.42      8.99 o 
  -4   2   4      235.14      266.35      6.24 o 
  -3   2   4       29.29       42.03      2.49 o 
  -2   2   4      828.74      785.74     13.43 o 
  -1   2   4       25.62       26.45      2.59 o 
   0   2   4      695.51      778.14     13.75 o 
   1   2   4      693.95      725.65     13.43 o 
   2   2   4     2112.91     2155.88     52.77 o 
   3   2   4      143.60      144.66      4.39 o 
   4   2   4      446.23      493.65     24.59 o 
   5   2   4        0.37        0.40      1.78 o 
   6   2   4      337.39      332.01     13.35 o 
   7   2   4        0.22        2.43      2.51 o 
   8   2   4        0.71        3.96      2.43 o 
   9   2   4        0.72        4.37      3.40 o 
 -11   3   4       80.87       70.29     10.55 o 
 -10   3   4      139.29      126.86      6.18 o 
  -9   3   4        2.03        3.80      2.59 o 
  -8   3   4     1180.97     1145.44     21.76 o 
  -7   3   4      687.45      632.58     12.00 o 
  -6   3   4       62.19       63.05      4.33 o 
  -5   3   4      210.11      197.06      5.99 o 
  -4   3   4      980.70      986.36     12.71 o 
  -3   3   4       17.89        9.46      2.02 o 
  -2   3   4      370.67      348.19      9.46 o 
  -1   3   4      299.68      332.41      9.06 o 
   0   3   4       90.13      107.17      5.26 o 
   1   3   4     2476.71     2219.88    137.33 o 
   2   3   4        1.53        0.33      1.11 o 
   3   3   4      108.55      106.38      4.11 o 
   4   3   4        2.37        2.21      1.40 o 
   5   3   4       43.16       42.87      4.69 o 
   6   3   4        4.41        4.69      2.35 o 
   7   3   4        8.96        6.23      2.59 o 
   8   3   4        1.02        2.35      2.35 o 
 -11   4   4       16.88       18.17      2.86 o 
 -10   4   4       31.82       30.21      3.37 o 
  -9   4   4       58.25       53.80      4.06 o 
  -8   4   4      248.08      228.32      7.86 o 
  -7   4   4     1115.64      997.75     21.47 o 
  -6   4   4       98.31       80.72      4.20 o 
  -5   4   4      155.52      174.05      8.25 o 
  -4   4   4      791.48      821.41     17.23 o 
  -3   4   4      206.05      201.88      7.76 o 
  -2   4   4      140.96      129.16      6.07 o 
  -1   4   4      169.66      167.10      6.79 o 
   0   4   4       53.03       47.56      3.80 o 
   1   4   4      583.64      481.33     30.49 o 
   2   4   4        0.72        0.28      1.09 o 
   3   4   4       18.20       20.30      2.14 o 
   4   4   4       25.05       26.56      2.51 o 
   5   4   4       37.66       41.65      4.69 o 
   6   4   4       21.85       22.73      3.80 o 
 -11   5   4        0.59        1.86      1.77 o 
 -10   5   4       88.36       87.13      5.57 o 
  -9   5   4        0.65        0.29      1.38 o 
  -8   5   4       31.52       29.70      3.25 o 
  -7   5   4      101.06       90.75      6.71 o 
  -6   5   4      381.83      359.83     12.94 o 
  -5   5   4      205.89      204.71      9.22 o 
  -4   5   4        6.63        8.41      2.59 o 
  -3   5   4       98.76      111.29      6.55 o 
  -2   5   4        2.30        2.43      1.78 o 
  -1   5   4       31.58       24.43      2.91 o 
   0   5   4       95.56       98.03      5.26 o 
   1   5   4      313.06      262.37      8.61 o 
   2   5   4       88.85       75.36      4.61 o 
   3   5   4       31.45       32.87      2.61 o 
   4   5   4        0.54        1.37      1.32 o 
   5   5   4        0.02        0.16      2.10 o 
 -11   6   4        2.17        3.48      3.15 o 
 -10   6   4        3.03        5.58      2.99 o 
  -9   6   4        1.36        2.35      2.75 o 
  -8   6   4       35.31       33.08      4.69 o 
  -7   6   4      195.70      200.34     10.84 o 
  -6   6   4        4.71        2.91      2.75 o 
  -5   6   4       97.54       83.87      6.23 o 
  -4   6   4       48.20       46.18      4.29 o 
  -3   6   4        0.18        0.00      1.13 o 
  -2   6   4        7.05        6.39      1.78 o 
  -1   6   4      355.09      359.27     10.68 o 
   0   6   4      193.83      181.72      5.57 o 
   1   6   4      134.45      110.01     10.07 o 
   2   6   4       91.81       73.08      8.41 o 
   3   6   4        0.18        0.00      1.13 o 
   4   6   4        1.04        1.54      1.86 o 
 -11   7   4       47.35       44.32      6.55 o 
 -10   7   4        3.11        2.18      3.24 o 
  -9   7   4       79.99       75.22      7.36 o 
  -8   7   4        0.37        1.54      2.26 o 
  -7   7   4       65.70       66.24      6.55 o 
  -6   7   4      382.58      401.65     15.29 o 
  -5   7   4      399.95      415.40     14.48 o 
  -4   7   4      180.56      192.01      9.62 o 
  -3   7   4       12.82       14.88      2.83 o 
  -2   7   4       79.34       82.66      5.42 o 
  -1   7   4      114.53      101.07      4.57 o 
   0   7   4       76.29       66.80      3.59 o 
   1   7   4        4.96        3.19      1.26 o 
   2   7   4       23.22       17.94      2.06 o 
   3   7   4        5.60        7.28      2.35 o 
   4   7   4       18.51       17.39      3.24 o 
 -10   8   4        0.09        4.04      2.83 o 
  -9   8   4       47.59       46.02      6.07 o 
  -8   8   4      153.09      151.65     10.51 o 
  -7   8   4        0.18        2.26      2.51 o 
  -6   8   4       33.98       41.09      5.34 o 
  -5   8   4        2.62        2.26      2.18 o 
  -4   8   4        0.62        1.05      2.02 o 
  -3   8   4       68.16       55.89      5.01 o 
  -2   8   4        9.94       10.68      2.59 o 
  -1   8   4       20.12       17.51      2.23 o 
   0   8   4       52.97       46.44      3.20 o 
   1   8   4        5.42        8.25      2.43 o 
   2   8   4        6.19        4.77      1.94 o 
   3   8   4        1.48        1.29      1.70 o 
  -9   9   4        7.47       11.00      4.04 o 
  -8   9   4       25.16       38.50      5.90 o 
  -7   9   4        0.64        2.75      2.75 o 
  -6   9   4      135.38      149.63      9.79 o 
  -5   9   4      230.95      251.21     12.13 o 
  -4   9   4       44.88       53.46      5.50 o 
  -3   9   4        4.41        6.79      2.51 o 
  -2   9   4        5.06        8.45      1.97 o 
  -1   9   4        0.10        2.09      1.46 o 
   0   9   4        9.28        6.63      2.35 o 
   1   9   4       23.79       24.43      3.80 o 
   2   9   4        0.06        0.24      2.02 o 
  -8  10   4        5.64       13.75      4.69 o 
  -7  10   4        5.05       12.78      4.04 o 
  -6  10   4        8.53       18.28      4.53 o 
  -5  10   4        4.65       11.48      3.48 o 
  -4  10   4        6.04        8.33      2.75 o 
  -3  10   4       12.93       16.22      2.72 o 
  -2  10   4       15.14       22.08      4.85 o 
  -1  10   4        0.10        2.83      2.67 o 
   0  10   4        0.42        1.94      2.26 o 
  -5  11   4       17.21       15.61      4.29 o 
  -4  11   4        7.94       12.13      4.93 o 
   0 -11   5        0.91        0.57      3.07 o 
   1 -11   5       25.84       32.68      5.42 o 
   2 -11   5        7.03       11.00      3.56 o 
   3 -11   5       32.34       27.90      5.10 o 
   6 -11   5        0.01        0.49      2.10 o 
  -2 -10   5        0.06        2.18      2.83 o 
  -1 -10   5       30.10       26.93      4.45 o 
   0 -10   5        1.84        1.29      2.18 o 
   1 -10   5      115.50      102.31      7.85 o 
   2 -10   5       26.16       27.50      4.12 o 
   3 -10   5       24.63       28.63      4.53 o 
   4 -10   5      294.04      312.60     13.18 o 
   6 -10   5        0.83        4.21      2.18 o 
   7 -10   5       99.15       80.39      6.15 o 
  -3  -9   5       17.09       16.66      3.72 o 
  -2  -9   5        4.03        4.29      2.10 o 
  -1  -9   5       91.58       85.00      6.71 o 
   0  -9   5       73.35       58.80      5.58 o 
   1  -9   5       18.29       17.79      3.48 o 
   2  -9   5       51.48       43.27      4.69 o 
   3  -9   5        4.86        9.71      2.91 o 
   4  -9   5        1.22        4.37      2.26 o 
   5  -9   5       83.50       76.92      6.23 o 
   6  -9   5        1.59        5.58      2.10 o 
   7  -9   5        7.82        8.90      2.26 o 
   8  -9   5       14.03       12.05      3.72 o 
   9  -9   5        0.81        4.53      3.56 o 
  10  -9   5       13.94       22.81      5.74 o 
  -5  -8   5        2.99        2.18      2.99 o 
  -4  -8   5       42.84       41.17      5.26 o 
  -3  -8   5       29.48       29.44      4.12 o 
  -2  -8   5       34.16       27.74      3.88 o 
  -1  -8   5       29.89       26.45      3.80 o 
   0  -8   5       34.26       33.73      4.12 o 
   1  -8   5      123.09       96.97      6.47 o 
   2  -8   5        0.91        3.80      2.02 o 
   3  -8   5      655.16      598.51     15.12 o 
   4  -8   5      253.19      264.74      7.85 o 
   5  -8   5      583.22      502.83     14.56 o 
   6  -8   5       43.36       35.99      2.91 o 
   7  -8   5        0.76        2.28      1.29 o 
   8  -8   5       95.20       81.77      7.60 o 
   9  -8   5       19.46       24.10      4.85 o 
  10  -8   5       49.07       50.39      6.96 o 
  -6  -7   5        4.43        5.82      3.64 o 
  -5  -7   5       81.56       81.20      7.12 o 
  -4  -7   5      120.78       97.54      7.52 o 
  -3  -7   5       93.94       90.18      6.87 o 
  -2  -7   5      343.02      288.25     11.57 o 
  -1  -7   5        9.11        8.01      2.18 o 
   0  -7   5      165.09      126.98      6.79 o 
   1  -7   5       39.80       40.12      4.53 o 
   2  -7   5       18.15       16.18      3.07 o 
   3  -7   5      285.30      275.56      9.38 o 
   4  -7   5       47.26       46.78      3.27 o 
   5  -7   5      554.65      479.09      9.53 o 
   6  -7   5      912.00      820.40     37.61 o 
   7  -7   5        6.18       10.76      3.76 o 
   8  -7   5        2.40        6.07      3.32 o 
   9  -7   5      169.75      160.95     11.24 o 
  10  -7   5       31.03       31.14      5.74 o 
  11  -7   5        0.08        0.65      3.40 o 
  -7  -6   5        0.90        2.75      2.91 o 
  -6  -6   5        0.14        2.83      2.51 o 
  -5  -6   5        5.30        6.15      2.51 o 
  -4  -6   5       47.15       48.12      5.10 o 
  -3  -6   5       97.24       93.25      6.63 o 
  -2  -6   5      144.79      117.52      6.87 o 
  -1  -6   5        0.10        0.57      1.29 o 
   0  -6   5      120.08      115.25      6.31 o 
   1  -6   5       83.01       94.06      5.58 o 
   2  -6   5       93.87       86.91      3.83 o 
   3  -6   5      743.79      697.91      8.31 o 
   4  -6   5      688.64      658.96     19.90 o 
   5  -6   5      162.04      151.19      5.30 o 
   6  -6   5      392.78      338.94      7.87 o 
   7  -6   5      257.69      203.47      5.95 o 
   8  -6   5       25.13       23.21      4.61 o 
   9  -6   5      128.27      128.92     10.43 o 
  10  -6   5       65.21       57.67      7.68 o 
  11  -6   5       19.03       21.35      5.34 o 
  -8  -5   5       49.34       51.44      6.39 o 
  -7  -5   5       27.47       34.37      5.34 o 
  -6  -5   5        1.21        2.83      2.02 o 
  -5  -5   5        0.99        1.78      1.86 o 
  -4  -5   5      381.78      351.50     12.62 o 
  -3  -5   5      148.40      153.59      8.17 o 
  -2  -5   5     1410.39     1301.03     22.89 o 
  -1  -5   5       59.16       51.68      4.37 o 
   0  -5   5       84.05       96.00      5.10 o 
   1  -5   5      229.04      182.99      4.99 o 
   2  -5   5       73.39       68.57      2.59 o 
   3  -5   5       62.83       59.68      2.38 o 
   4  -5   5      170.69      169.62      8.21 o 
   5  -5   5        0.02        1.60      1.36 o 
   6  -5   5       26.02       26.01      2.35 o 
   7  -5   5        1.09        1.86      1.42 o 
   8  -5   5        6.72        8.90      3.40 o 
   9  -5   5        9.24       11.00      3.96 o 
  10  -5   5        2.97        5.26      3.72 o 
  11  -5   5        3.71        4.45      4.29 o 
  -8  -4   5        6.49        4.04      2.99 o 
  -7  -4   5        9.19       10.11      3.15 o 
  -6  -4   5       11.16       13.75      3.07 o 
  -5  -4   5        4.44        4.37      2.18 o 
  -4  -4   5       73.62       79.67      6.31 o 
  -3  -4   5        2.91        1.54      2.02 o 
  -2  -4   5      289.06      284.61      9.54 o 
  -1  -4   5      163.56      157.58      4.79 o 
   0  -4   5       35.77       44.11      2.55 o 
   1  -4   5      187.08      180.51      3.52 o 
   2  -4   5       94.68       83.35      3.06 o 
   3  -4   5       72.06       68.43      2.84 o 
   4  -4   5      844.78      877.65     11.71 o 
   5  -4   5       28.74       27.94      2.38 o 
   6  -4   5       38.91       26.90      2.30 o 
   7  -4   5      124.42      110.92      4.49 o 
   8  -4   5       75.03       54.59      6.31 o 
   9  -4   5       28.37       26.53      5.34 o 
  10  -4   5        4.40        7.44      3.88 o 
  11  -4   5        0.58        1.05      4.53 o 
  -9  -3   5      100.53      121.16     10.03 o 
  -8  -3   5       84.14       81.04      7.44 o 
  -7  -3   5      359.78      375.52     14.64 o 
  -6  -3   5       52.88       49.58      5.26 o 
  -5  -3   5      248.65      256.98      7.80 o 
  -4  -3   5      606.70      613.35     12.86 o 
  -3  -3   5      114.76      115.66      4.40 o 
  -2  -3   5      159.26      156.63      4.80 o 
  -1  -3   5      875.07      917.73     48.25 o 
   0  -3   5      155.42      147.75      3.64 o 
   1  -3   5      835.88      873.45      7.59 o 
   2  -3   5        3.97        2.44      0.77 o 
   3  -3   5      110.05      104.26      3.87 o 
   4  -3   5        6.45        5.14      2.55 o 
   5  -3   5      178.80      176.20      5.25 o 
   6  -3   5       20.49       20.94      2.21 o 
   7  -3   5        2.03        4.83      1.70 o 
   8  -3   5       59.76       54.35      6.63 o 
   9  -3   5       21.74       29.28      5.26 o 
  10  -3   5       10.91        9.71      4.21 o 
  11  -3   5        0.00        0.00      5.50 o 
  -9  -2   5        6.87        8.41      3.56 o 
  -8  -2   5       19.81       15.69      3.72 o 
  -7  -2   5      395.50      437.32     16.10 o 
  -6  -2   5      232.84      222.18     10.03 o 
  -5  -2   5      102.16      101.42      6.15 o 
  -4  -2   5      171.57      181.60      5.25 o 
  -3  -2   5       14.80       16.77      1.30 o 
  -2  -2   5       57.61       54.87      2.85 o 
  -1  -2   5       70.85       72.63      3.56 o 
   0  -2   5      909.56      956.91     15.13 o 
   1  -2   5        2.24        5.17      0.82 o 
   2  -2   5       29.15       30.62      2.25 o 
   3  -2   5        0.60        0.92      1.17 o 
   4  -2   5       66.94       69.58      3.36 o 
   5  -2   5        0.72        0.95      1.43 o 
   6  -2   5      118.34      113.32      4.55 o 
   7  -2   5      189.34      190.23     11.16 o 
   8  -2   5        5.49        7.60      3.48 o 
   9  -2   5        7.45        7.85      3.56 o 
  10  -2   5        9.40       14.64      4.93 o 
 -10  -1   5        4.13        5.74      3.40 o 
  -9  -1   5      234.36      258.17     13.91 o 
  -8  -1   5       45.26       54.84      5.99 o 
  -7  -1   5       39.89       32.19      4.29 o 
  -6  -1   5      494.05      533.72     16.50 o 
  -5  -1   5      753.24      714.38     33.00 o 
  -4  -1   5        9.10        5.87      1.05 o 
  -3  -1   5      125.45      128.83     11.49 o 
  -2  -1   5       88.75      107.96      2.72 o 
  -1  -1   5       85.66       97.54      5.22 o 
   0  -1   5      606.18      695.29      8.76 o 
   1  -1   5       54.28       65.83      6.79 o 
   2  -1   5      185.80      198.56      6.63 o 
   3  -1   5      283.03      302.47      8.41 o 
   4  -1   5       21.10       20.91      2.22 o 
   5  -1   5      115.28      115.61      4.64 o 
   6  -1   5        0.05        0.24      1.70 o 
   7  -1   5       28.10       28.39      4.69 o 
   8  -1   5       41.66       48.85      6.15 o 
   9  -1   5      271.24      292.62     16.10 o 
  10  -1   5       25.16       34.29      7.04 o 
 -10   0   5       26.89       26.85      5.42 o 
  -9   0   5        0.12        5.50      2.91 o 
  -8   0   5        0.66        5.82      2.83 o 
  -7   0   5       43.75       33.58      6.96 o 
  -6   0   5        9.53        7.96      1.50 o 
  -5   0   5       17.92       20.50      2.00 o 
  -4   0   5       62.56       76.47      2.85 o 
  -3   0   5      586.06      715.46     11.86 o 
  -2   0   5        5.21        7.03      0.94 o 
  -1   0   5       37.12       43.26      1.81 o 
   0   0   5      271.13      249.48     57.51 o 
   1   0   5        3.55        2.81      1.17 o 
   2   0   5      128.17      123.76      6.52 o 
   3   0   5       27.21       30.24      2.51 o 
   4   0   5       16.55       18.04      3.64 o 
   5   0   5        7.08        7.76      2.51 o 
   6   0   5       82.85       85.49      7.20 o 
   7   0   5        3.98        6.47      2.99 o 
   8   0   5       70.09       66.08      6.87 o 
   9   0   5       27.24       36.96      5.90 o 
  10   0   5       10.19       11.48      5.18 o 
 -11   1   5       22.16       23.62      5.01 o 
 -10   1   5      105.53      111.37      9.30 o 
  -9   1   5       29.90       26.77      4.53 o 
  -8   1   5      166.83      159.59     16.58 o 
  -7   1   5      243.21      207.91     18.32 o 
  -6   1   5      167.99      143.52      5.90 o 
  -5   1   5     1057.59     1045.05     35.38 o 
  -4   1   5      218.94      213.03      5.66 o 
  -3   1   5     1018.38     1069.11      9.32 o 
  -2   1   5      957.61      951.76      9.63 o 
  -1   1   5       89.76       76.24      4.56 o 
   0   1   5     2123.69     2437.93     44.56 o 
   1   1   5     6144.07     6086.05     56.17 o 
   2   1   5       19.61       18.94      1.69 o 
   3   1   5      188.38      199.04      9.14 o 
   4   1   5       31.41       30.82      4.37 o 
   5   1   5       90.86       80.88      6.79 o 
   6   1   5      119.33      109.59      8.01 o 
   7   1   5        0.35        1.37      2.18 o 
   8   1   5        1.44        1.86      2.67 o 
   9   1   5       27.58       35.51      5.90 o 
 -11   2   5        8.81        8.25      3.80 o 
 -10   2   5       99.75       73.55     10.68 o 
  -9   2   5       11.63        9.03      2.02 o 
  -8   2   5      271.79      197.68     10.92 o 
  -7   2   5       35.93       32.18      2.75 o 
  -6   2   5      192.96      175.46      5.81 o 
  -5   2   5       71.73       71.94      3.68 o 
  -4   2   5      108.94      111.28      5.10 o 
  -3   2   5      570.63      608.15     24.75 o 
  -2   2   5       16.93       16.82      2.26 o 
  -1   2   5        0.89        2.18      1.37 o 
   0   2   5       23.84       36.88      3.48 o 
   1   2   5     5587.36     5940.84     51.44 o 
   2   2   5       86.30       78.69      5.38 o 
   3   2   5       34.88       36.27      2.71 o 
   4   2   5      171.79      175.51      9.06 o 
   5   2   5        2.43        0.32      2.10 o 
   6   2   5        1.02        3.72      2.43 o 
   7   2   5       62.23       68.67      6.79 o 
   8   2   5        0.35        4.77      2.75 o 
   9   2   5        1.01        3.24      3.80 o 
 -11   3   5       16.15       15.71      2.79 o 
 -10   3   5       37.27       36.18      3.61 o 
  -9   3   5      235.72      190.48     16.90 o 
  -8   3   5        8.81        8.43      2.03 o 
  -7   3   5      379.46      355.99     22.61 o 
  -6   3   5        9.91        7.06      1.57 o 
  -5   3   5       23.39       20.24      2.23 o 
  -4   3   5     1062.04     1073.31     13.82 o 
  -3   3   5        6.59       11.24      2.35 o 
  -2   3   5      193.88      156.02      6.71 o 
  -1   3   5       68.81       82.34      5.01 o 
   0   3   5       24.40       24.83      3.07 o 
   1   3   5       71.69       72.63      4.93 o 
   2   3   5      105.51       89.05      7.44 o 
   3   3   5        1.29        1.37      1.42 o 
   4   3   5       67.82       59.12      5.42 o 
   5   3   5      139.25      112.67      7.68 o 
   6   3   5       19.94       17.71      3.56 o 
   7   3   5       39.07       42.95      5.50 o 
   8   3   5        0.00        2.75      2.99 o 
 -11   4   5       15.86       13.18      2.52 o 
 -10   4   5       55.96       48.73      4.11 o 
  -9   4   5       65.34       60.05      4.36 o 
  -8   4   5        4.21        3.06      1.63 o 
  -7   4   5       94.66       75.74      4.37 o 
  -6   4   5       95.91       83.51      4.43 o 
  -5   4   5       70.04       64.14      5.10 o 
  -4   4   5      326.82      312.28     10.43 o 
  -3   4   5       95.92       89.05      5.66 o 
  -2   4   5        4.19        4.12      1.94 o 
  -1   4   5        6.03        6.31      1.94 o 
   0   4   5       11.84       12.54      2.51 o 
   1   4   5       91.55       76.12      3.33 o 
   2   4   5       82.40       76.02      8.05 o 
   3   4   5        0.12        1.61      1.42 o 
   4   4   5        1.23        0.73      2.18 o 
   5   4   5        5.33        5.18      2.51 o 
   6   4   5       59.81       52.17      5.50 o 
   7   4   5        2.32       10.68      3.32 o 
 -11   5   5      132.17      110.23      6.54 o 
 -10   5   5       54.67       45.84      4.16 o 
  -9   5   5      167.35      144.95      6.73 o 
  -8   5   5        0.89        0.57      1.43 o 
  -7   5   5       16.41       14.23      3.48 o 
  -6   5   5      174.68      168.23      9.06 o 
  -5   5   5      231.73      211.01      9.79 o 
  -4   5   5      536.36      574.81     15.37 o 
  -3   5   5      114.43      105.06      6.15 o 
  -2   5   5       15.30       18.28      2.59 o 
  -1   5   5       24.62       16.26      2.51 o 
   0   5   5       40.63       44.08      3.96 o 
   1   5   5       34.82       24.32      2.19 o 
   2   5   5       73.54       56.92      5.22 o 
   3   5   5       76.25       77.53      6.67 o 
   4   5   5        0.04        0.00      1.70 o 
   5   5   5       21.38       21.59      3.72 o 
 -11   6   5      180.85      164.91     10.84 o 
 -10   6   5        0.18        3.15      2.83 o 
  -9   6   5       80.13       73.12      7.20 o 
  -8   6   5       31.79       29.76      4.69 o 
  -7   6   5        0.89        1.46      2.35 o 
  -6   6   5       45.81       44.56      5.26 o 
  -5   6   5       39.74       33.73      4.29 o 
  -4   6   5       16.01       13.67      2.83 o 
  -3   6   5       70.97       69.48      5.26 o 
  -2   6   5        5.43        7.44      2.18 o 
  -1   6   5        0.08        2.18      1.62 o 
   0   6   5        0.21        0.67      1.11 o 
   1   6   5        0.54        0.00      1.11 o 
   2   6   5        5.82        4.24      1.36 o 
   3   6   5        5.62        6.50      1.69 o 
   4   6   5        0.09        1.29      2.10 o 
 -10   7   5       46.94       42.46      5.82 o 
  -9   7   5        4.12        5.74      3.32 o 
  -8   7   5        1.42        3.40      2.91 o 
  -7   7   5      243.56      240.54     12.54 o 
  -6   7   5      498.31      511.08     17.23 o 
  -5   7   5       25.84       30.49      4.53 o 
  -4   7   5       41.70       43.51      4.69 o 
  -3   7   5        2.17        2.59      1.86 o 
  -2   7   5      243.05      252.99     10.19 o 
  -1   7   5        5.94        3.80      1.94 o 
   0   7   5      143.17      127.56      5.13 o 
   1   7   5       21.47       20.17      2.43 o 
   2   7   5        8.68        7.21      1.85 o 
 -10   8   5       44.35       39.63      6.23 o 
  -9   8   5       54.13       51.52      6.96 o 
  -8   8   5       14.94       18.44      4.04 o 
  -7   8   5      186.04      196.38     11.81 o 
  -6   8   5      184.43      193.87     11.16 o 
  -5   8   5       11.11       12.21      3.07 o 
  -4   8   5        0.37        0.00      2.02 o 
  -3   8   5        0.38        2.83      2.02 o 
  -2   8   5        1.69        1.21      2.02 o 
  -1   8   5        4.14        8.17      1.78 o 
   0   8   5        0.20        2.28      1.33 o 
   1   8   5        2.64        4.15      1.54 o 
   2   8   5        0.83        1.94      1.94 o 
  -9   9   5        6.01       10.68      4.61 o 
  -8   9   5       50.23       50.55      6.71 o 
  -7   9   5      181.55      188.45     12.05 o 
  -6   9   5        1.50        2.51      2.83 o 
  -5   9   5       63.85       73.68      6.87 o 
  -4   9   5      102.98      114.44      8.01 o 
  -3   9   5       12.14       15.53      3.15 o 
  -2   9   5       78.80       85.32      5.15 o 
  -1   9   5        2.39        4.29      2.67 o 
   0   9   5        2.90        0.81      2.02 o 
   1   9   5       14.72       14.32      3.24 o 
  -7  10   5        1.81        6.47      4.21 o 
  -6  10   5        3.80        9.62      3.48 o 
  -5  10   5        3.43        3.48      2.99 o 
  -4  10   5       17.93       21.76      4.29 o 
  -3  10   5       37.64       33.44      3.77 o 
  -2  10   5        0.06        1.46      2.99 o 
  -1  10   5        0.34        1.94      2.99 o 
   1 -11   6        3.66        4.37      2.91 o 
   2 -11   6       67.00       77.97      7.28 o 
   5 -11   6       47.55       39.63      5.66 o 
   6 -11   6       25.60       37.85      5.34 o 
  -2 -10   6        2.85        3.48      2.75 o 
  -1 -10   6       10.67       11.40      3.32 o 
   0 -10   6        0.15        0.57      2.02 o 
   1 -10   6       16.91       12.70      2.99 o 
   2 -10   6        0.16        0.24      2.59 o 
   4 -10   6       28.51       25.32      4.29 o 
   5 -10   6       11.16       16.18      3.56 o 
   6 -10   6       31.15       31.62      4.29 o 
   7 -10   6        0.95        3.48      1.86 o 
  -3  -9   6       30.81       31.22      5.01 o 
  -2  -9   6       27.76       25.32      4.04 o 
  -1  -9   6       32.70       33.65      4.29 o 
   0  -9   6      130.55      127.30      8.09 o 
   1  -9   6        1.91        2.43      2.10 o 
   2  -9   6       62.10       69.56      5.99 o 
   4  -9   6       13.54       13.51      3.32 o 
   5  -9   6      227.70      203.25     10.11 o 
   6  -9   6      150.43      146.47      8.25 o 
   7  -9   6        6.40        7.44      2.43 o 
  -4  -8   6        4.59        3.32      2.75 o 
  -3  -8   6        0.63        3.24      2.35 o 
  -2  -8   6       76.65       63.09      5.74 o 
  -1  -8   6       67.45       54.03      5.34 o 
   0  -8   6       49.23       35.26      4.21 o 
   1  -8   6       23.26       15.37      2.75 o 
   2  -8   6       39.58       42.46      4.37 o 
   3  -8   6       38.17       32.19      4.37 o 
   4  -8   6        1.02        1.62      1.78 o 
   5  -8   6      240.02      225.17      9.95 o 
   6  -8   6       29.91       27.66      3.64 o 
   7  -8   6        0.27        2.31      1.54 o 
   8  -8   6        0.00        3.80      3.07 o 
   9  -8   6       26.46       25.88      5.42 o 
  10  -8   6        3.49        6.07      4.45 o 
  -6  -7   6       16.11       15.29      5.01 o 
  -5  -7   6       48.75       55.32      6.31 o 
  -4  -7   6        2.10        3.80      2.10 o 
  -3  -7   6       17.30       17.71      3.40 o 
  -2  -7   6      489.57      437.40     14.72 o 
  -1  -7   6        2.43        1.37      1.70 o 
   0  -7   6      117.62      105.55      6.23 o 
   1  -7   6      278.45      266.09     10.11 o 
   2  -7   6       18.32       16.88      2.20 o 
   3  -7   6       70.04       62.52      5.26 o 
   4  -7   6     1335.44     1237.78     23.13 o 
   5  -7   6        0.35        1.23      1.63 o 
   6  -7   6       51.17       50.58      5.22 o 
   7  -7   6        0.17        0.00      3.28 o 
   8  -7   6        7.56        7.20      3.64 o 
   9  -7   6       77.10       72.06      7.68 o 
  10  -7   6       12.96       12.86      4.53 o 
  -6  -6   6       22.62       25.72      4.45 o 
  -5  -6   6       11.51       10.43      3.07 o 
  -4  -6   6       55.47       49.58      5.50 o 
  -3  -6   6      396.15      366.79     13.26 o 
  -2  -6   6        2.83        5.10      1.86 o 
  -1  -6   6      120.47      100.53      6.15 o 
   0  -6   6        4.31        4.70      1.53 o 
   1  -6   6        8.87        7.18      1.62 o 
   2  -6   6       88.37       84.13      3.71 o 
   3  -6   6      507.95      510.59     14.15 o 
   4  -6   6      334.15      319.83      9.38 o 
   5  -6   6      146.36      124.74      5.82 o 
   6  -6   6        5.61        7.01      1.57 o 
   7  -6   6       86.42       77.71      7.24 o 
   8  -6   6        5.43        5.66      3.40 o 
   9  -6   6        1.42        5.58      3.56 o 
  10  -6   6       10.71        9.06      4.12 o 
  -7  -5   6      114.95      132.00      9.95 o 
  -6  -5   6        0.15        4.21      2.59 o 
  -5  -5   6        0.70        1.70      1.78 o 
  -4  -5   6      235.88      254.77     11.89 o 
  -3  -5   6      687.53      731.15     18.20 o 
  -2  -5   6       22.56       21.37      2.29 o 
  -1  -5   6      334.55      325.80      7.82 o 
   0  -5   6       19.78       17.48      2.91 o 
   1  -5   6      136.81      113.41      4.12 o 
   2  -5   6      597.22      549.50      6.82 o 
   3  -5   6       63.28       59.38      3.34 o 
   4  -5   6      510.70      478.85     31.34 o 
   5  -5   6      145.62      131.65      5.05 o 
   6  -5   6       20.53       14.55      1.88 o 
   7  -5   6       49.28       48.55      3.15 o 
   8  -5   6      102.29       85.97      8.01 o 
   9  -5   6       82.77       74.65      8.09 o 
  10  -5   6       36.07       35.26      6.79 o 
  -8  -4   6        7.53        7.44      3.96 o 
  -7  -4   6       77.39       71.98      6.96 o 
  -6  -4   6       19.73       21.59      3.80 o 
  -5  -4   6       20.99       21.27      3.72 o 
  -4  -4   6       20.92       17.44      2.35 o 
  -3  -4   6        5.02        5.69      1.67 o 
  -2  -4   6      273.70      285.03      7.17 o 
  -1  -4   6      460.50      480.45      9.06 o 
   0  -4   6       16.63       16.13      1.83 o 
   1  -4   6      309.81      334.88      8.19 o 
   2  -4   6       76.83       79.95      3.57 o 
   3  -4   6       49.70       55.64      3.26 o 
   4  -4   6        0.24        0.00      1.28 o 
   5  -4   6        2.31        2.18      1.37 o 
   6  -4   6        5.72        4.92      1.40 o 
   7  -4   6       96.91       81.96      4.25 o 
   8  -4   6       30.80       32.19      5.66 o 
   9  -4   6        4.26        4.61      3.48 o 
  10  -4   6        0.01        2.75      4.12 o 
  -9  -3   6       60.66       77.00      8.57 o 
  -8  -3   6       16.45       14.40      3.72 o 
  -7  -3   6       26.40       22.81      3.96 o 
  -6  -3   6       28.30       26.12      3.88 o 
  -5  -3   6      690.30      742.47     18.84 o 
  -4  -3   6     1468.41     1579.89     60.90 o 
  -3  -3   6        0.37        1.83      1.45 o 
  -2  -3   6        2.58        2.36      1.36 o 
  -1  -3   6      143.00      144.97      4.93 o 
   0  -3   6      480.72      470.64      8.03 o 
   1  -3   6      116.63      117.03      4.14 o 
   2  -3   6     2930.75     3269.79     66.36 o 
   3  -3   6      267.27      267.94      6.64 o 
   4  -3   6        0.90        0.92      1.28 o 
   5  -3   6      150.10      154.09      5.31 o 
   6  -3   6       29.07       28.44      2.63 o 
   7  -3   6        7.01        6.02      1.51 o 
   8  -3   6       38.27       40.28      6.23 o 
   9  -3   6       22.00       26.53      5.26 o 
  10  -3   6        1.05        1.21      4.77 o 
  -9  -2   6       42.73       45.21      6.15 o 
  -8  -2   6      149.42      171.30     11.08 o 
  -7  -2   6       52.69       56.29      6.07 o 
  -6  -2   6       15.33       13.02      2.99 o 
  -5  -2   6      270.76      303.62     11.81 o 
  -4  -2   6      135.90      146.19     12.58 o 
  -3  -2   6       99.17      103.88      3.27 o 
  -2  -2   6       99.62      119.96      5.67 o 
  -1  -2   6       82.12       94.05      2.65 o 
   0  -2   6      413.47      530.96      9.31 o 
   1  -2   6      663.01      771.41     12.24 o 
   2  -2   6      350.49      369.83      7.57 o 
   3  -2   6        4.99        8.98      2.06 o 
   4  -2   6       38.29       36.56      2.80 o 
   5  -2   6       35.79       33.13      2.78 o 
   6  -2   6       82.46       80.00     10.72 o 
   7  -2   6        1.50        2.91      2.67 o 
   8  -2   6        1.84        5.82      3.07 o 
   9  -2   6        5.04        7.28      3.72 o 
  10  -2   6       44.25       37.69      7.85 o 
 -10  -1   6       19.91       22.57      5.01 o 
  -9  -1   6       12.71       17.87      4.29 o 
  -8  -1   6      118.23      118.65      8.98 o 
  -7  -1   6        3.87        3.88      2.02 o 
  -6  -1   6      104.17       88.40      6.31 o 
  -5  -1   6      463.31      426.64     12.78 o 
  -4  -1   6        0.39        0.00      0.88 o 
  -3  -1   6      475.76      522.97     13.63 o 
  -2  -1   6      270.51      293.16      7.50 o 
  -1  -1   6      116.33      144.02      4.84 o 
   0  -1   6      656.18      712.10     21.97 o 
   1  -1   6       23.69       24.16      3.07 o 
   2  -1   6        1.99        3.23      1.39 o 
   3  -1   6      131.88      126.58      4.76 o 
   4  -1   6      360.66      344.95     28.11 o 
   5  -1   6      464.51      470.00     41.86 o 
   6  -1   6      101.78      113.72      8.90 o 
   7  -1   6       18.33       23.54      4.61 o 
   8  -1   6        1.57        5.50      2.99 o 
   9  -1   6      241.12      275.39     16.01 o 
  10  -1   6        2.50        5.74      5.82 o 
 -10   0   6       92.81      105.71      9.87 o 
  -9   0   6       27.19       30.49      5.01 o 
  -8   0   6       76.58       95.52      7.93 o 
  -7   0   6       77.71      103.20      7.68 o 
  -6   0   6        1.18        1.06      1.30 o 
  -5   0   6       42.09       38.56      3.72 o 
  -4   0   6      774.79      836.37     17.25 o 
  -3   0   6       41.60       48.72      2.54 o 
  -2   0   6      458.31      463.95     13.26 o 
  -1   0   6       63.39       76.11      4.46 o 
   0   0   6      190.49      222.48      5.37 o 
   1   0   6      127.64      144.44     10.72 o 
   2   0   6        0.03        0.00      1.37 o 
   3   0   6       30.56       34.35      3.84 o 
   4   0   6       42.71       49.74      5.58 o 
   5   0   6       45.56       44.56      5.34 o 
   6   0   6       26.59       28.79      4.53 o 
   7   0   6        1.84        5.74      2.91 o 
   8   0   6        5.72       10.27      3.72 o 
   9   0   6       17.86       26.93      5.99 o 
 -10   1   6        0.47        0.81      2.67 o 
  -9   1   6        0.06        1.62      2.10 o 
  -8   1   6        0.54        0.28      1.32 o 
  -7   1   6       14.09       10.98      2.59 o 
  -6   1   6       41.26       32.89      3.28 o 
  -5   1   6       51.40       39.30      2.87 o 
  -4   1   6      937.32      987.09     17.03 o 
  -3   1   6       11.39       11.07      1.28 o 
  -2   1   6      378.61      385.38      6.77 o 
  -1   1   6        0.42        0.00      0.97 o 
   0   1   6      486.25      575.38     50.27 o 
   1   1   6        1.81        3.74      1.39 o 
   2   1   6      368.66      460.45     13.99 o 
   3   1   6        8.62        7.44      2.67 o 
   4   1   6      148.30      145.42      8.98 o 
   5   1   6       35.63       33.81      4.69 o 
   6   1   6        6.78        6.47      2.75 o 
   7   1   6       19.55       24.75      4.61 o 
   8   1   6        4.88       12.13      3.96 o 
   9   1   6       10.23       12.62      4.69 o 
 -10   2   6       72.37       63.89      7.12 o 
  -9   2   6      111.11       92.91      8.33 o 
  -8   2   6       45.94       36.23      3.16 o 
  -7   2   6      170.79      153.11      5.88 o 
  -6   2   6       59.06       53.97      3.37 o 
  -5   2   6       83.05       91.73      4.23 o 
  -4   2   6      475.04      434.92     10.31 o 
  -3   2   6      576.45      559.17      9.49 o 
  -2   2   6      215.21      237.06      8.73 o 
  -1   2   6       87.44       86.86      5.34 o 
   0   2   6      139.72      151.16      7.20 o 
   1   2   6      153.27      143.56      7.20 o 
   2   2   6      174.24      181.09      8.41 o 
   3   2   6       19.19       16.50      3.32 o 
   4   2   6      157.56      166.29      9.54 o 
   5   2   6        3.82        4.37      2.59 o 
   6   2   6        9.61       10.84      3.15 o 
   7   2   6       15.61       15.21      3.88 o 
   8   2   6        4.86        8.17      3.80 o 
 -11   3   6       88.90       76.51      8.25 o 
 -10   3   6       11.47       10.26      2.37 o 
  -9   3   6        0.09        1.41      1.59 o 
  -8   3   6      162.22      131.04      9.54 o 
  -7   3   6       96.41       89.49      4.78 o 
  -6   3   6       76.24       64.38      3.94 o 
  -5   3   6       83.48       75.85      3.91 o 
  -4   3   6      193.99      200.66      6.37 o 
  -3   3   6        2.40        0.73      1.62 o 
  -2   3   6      110.18      104.98      5.99 o 
  -1   3   6      548.54      587.19     14.32 o 
   0   3   6        0.82        2.10      1.86 o 
   1   3   6      132.19      137.82      7.20 o 
   2   3   6      260.87      269.01     10.43 o 
   3   3   6        6.11        4.69      2.99 o 
   4   3   6        9.14        6.96      2.99 o 
   5   3   6      120.09      125.04      8.98 o 
   6   3   6        9.90       11.81      3.24 o 
   7   3   6       37.28       39.47      5.58 o 
 -11   4   6       66.46       55.46      7.20 o 
 -10   4   6        6.08        5.48      2.00 o 
  -9   4   6      160.53      140.06      9.30 o 
  -8   4   6       19.29       16.14      2.63 o 
  -7   4   6      561.39      548.09     12.12 o 
  -6   4   6      264.59      247.95      7.96 o 
  -5   4   6        3.26        3.88      2.02 o 
  -4   4   6      108.96      103.44      6.39 o 
  -3   4   6      677.43      650.92     15.53 o 
  -2   4   6       14.11       10.84      2.26 o 
  -1   4   6       56.43       59.85      4.77 o 
   0   4   6       38.36       38.66      3.88 o 
   1   4   6      109.11       99.88      8.61 o 
   2   4   6      327.35      316.16     11.24 o 
   3   4   6        0.20        0.65      2.51 o 
   4   4   6       55.52       53.78      5.66 o 
   5   4   6        6.82       11.00      3.40 o 
   6   4   6        4.96        7.93      3.07 o 
   7   4   6        0.00        2.35      3.48 o 
 -10   5   6        2.16        1.38      1.74 o 
  -9   5   6        9.26        9.04      2.20 o 
  -8   5   6        9.00        8.25      2.67 o 
  -7   5   6      135.22      127.95      8.41 o 
  -6   5   6      316.24      281.46     11.89 o 
  -5   5   6      201.23      187.96      9.54 o 
  -4   5   6       22.19       21.59      3.56 o 
  -3   5   6       86.86       75.30      5.50 o 
  -2   5   6       61.70       58.07      4.77 o 
  -1   5   6        4.94        5.10      1.94 o 
   0   5   6       74.06       83.06      5.99 o 
   1   5   6       11.78       11.64      2.91 o 
   2   5   6       39.49       32.11      4.04 o 
   3   5   6        0.01        2.43      2.51 o 
   4   5   6        1.35        5.58      2.67 o 
   5   5   6        0.09        2.51      2.83 o 
   6   5   6       14.54       15.69      4.12 o 
 -10   6   6       36.70       25.23      4.69 o 
  -9   6   6        0.68        0.24      2.51 o 
  -8   6   6       35.88       34.29      4.93 o 
  -7   6   6      160.69      142.99      9.46 o 
  -6   6   6       33.06       30.17      4.37 o 
  -5   6   6      199.94      188.04     10.03 o 
  -4   6   6        0.36        1.13      2.10 o 
  -3   6   6       54.38       45.37      4.53 o 
  -2   6   6       10.43       13.99      2.83 o 
  -1   6   6        4.42        5.74      2.10 o 
   0   6   6        0.16        1.25      1.23 o 
   1   6   6       84.27       82.20      3.99 o 
   2   6   6       52.49       42.62      4.45 o 
   3   6   6       11.04       15.21      3.40 o 
   4   6   6        5.53        6.39      2.83 o 
 -10   7   6        0.53        0.73      3.40 o 
  -9   7   6        7.33       10.27      3.32 o 
  -8   7   6       13.83       19.17      4.04 o 
  -7   7   6       44.49       40.84      5.34 o 
  -6   7   6       44.35       51.68      5.90 o 
  -5   7   6        4.12        3.48      2.43 o 
  -4   7   6      113.68      110.08      7.60 o 
  -3   7   6        1.28        1.46      2.02 o 
  -2   7   6        2.64        2.83      2.02 o 
  -1   7   6       10.75       12.05      2.75 o 
   0   7   6       32.49       24.13      2.51 o 
   1   7   6       33.39       29.33      2.67 o 
   2   7   6       32.86       33.08      4.37 o 
   3   7   6        7.13        5.42      2.91 o 
  -9   8   6       14.69       17.87      4.29 o 
  -8   8   6        8.39       11.65      3.80 o 
  -7   8   6       43.01       57.75      6.63 o 
  -6   8   6        2.90        4.85      2.91 o 
  -5   8   6       51.00       55.32      6.15 o 
  -4   8   6      190.39      188.04     10.11 o 
  -3   8   6       17.00       14.80      2.99 o 
  -1   8   6       39.89       45.27      3.63 o 
   0   8   6        2.15        1.07      1.51 o 
   1   8   6       17.31       13.41      2.20 o 
  -8   9   6       73.42       76.11      8.57 o 
  -7   9   6       21.54       29.36      5.58 o 
  -6   9   6        0.05        1.62      2.75 o 
  -5   9   6        1.52        2.91      2.75 o 
  -4   9   6       46.72       54.51      6.07 o 
  -3   9   6        8.13       16.74      3.64 o 
  -2   9   6       11.36       15.41      3.64 o 
  -1   9   6        2.37        4.66      1.94 o 
   0   9   6        0.31        1.73      1.77 o 
  -4  10   6      126.87      151.97     10.43 o 
   3 -11   7       39.03       30.82      5.99 o 
   4 -11   7        5.43        9.38      4.53 o 
   5 -11   7       34.16       34.70      5.74 o 
   6 -11   7      162.70      166.77     10.76 o 
  -1 -10   7        5.59        8.90      3.24 o 
   0 -10   7      113.27      114.20      8.41 o 
   2 -10   7        9.52       12.29      3.40 o 
   3 -10   7       11.33       20.79      4.29 o 
   4 -10   7        1.88        6.79      3.07 o 
   5 -10   7       38.84       45.62      5.42 o 
   6 -10   7       36.30       37.93      4.77 o 
   7 -10   7        4.10        6.15      2.43 o 
  -3  -9   7        6.50        5.74      3.64 o 
  -2  -9   7      114.09      109.83      8.25 o 
  -1  -9   7        7.22        7.44      2.51 o 
   0  -9   7       15.05       14.96      3.07 o 
   1  -9   7        0.35        3.41      1.57 o 
   2  -9   7       20.90       17.79      3.72 o 
   3  -9   7       13.33       14.96      3.40 o 
   4  -9   7      130.85      121.89      8.25 o 
   5  -9   7       47.35       48.85      5.18 o 
   6  -9   7      153.77      151.33      8.57 o 
   7  -9   7        0.74        2.59      1.78 o 
  -4  -8   7       28.96       35.43      5.82 o 
  -3  -8   7        0.02        0.00      2.10 o 
  -2  -8   7       68.08       72.47      6.39 o 
  -1  -8   7       96.34       79.02      6.31 o 
   0  -8   7       37.18       26.62      2.86 o 
   1  -8   7      146.92      126.11      6.35 o 
   2  -8   7       57.22       46.34      5.34 o 
   3  -8   7       10.79        8.17      2.75 o 
   4  -8   7      125.73      115.25      7.76 o 
   5  -8   7       17.85       15.61      3.15 o 
   6  -8   7       62.24       61.06      5.10 o 
   7  -8   7       18.56       19.98      2.99 o 
   8  -8   7       15.06       12.78      3.96 o 
   9  -8   7        0.00        2.99      3.64 o 
  -5  -7   7       20.56       24.43      5.01 o 
  -4  -7   7       17.22       18.59      2.75 o 
  -3  -7   7        2.51        3.63      1.70 o 
  -2  -7   7       22.55       24.96      2.84 o 
  -1  -7   7       93.25       86.07     10.60 o 
   0  -7   7        8.56        6.23      1.54 o 
   1  -7   7      153.66      129.42      5.35 o 
   2  -7   7      179.34      152.54      8.65 o 
   3  -7   7       60.12       50.95      5.01 o 
   4  -7   7      309.12      285.26     11.24 o 
   5  -7   7       20.84       24.26      3.48 o 
   6  -7   7      426.12      369.95      9.19 o 
   7  -7   7      134.42      117.32      7.68 o 
   8  -7   7       18.23       21.03      4.69 o 
   9  -7   7       32.92       31.54      5.82 o 
  10  -7   7       28.46       37.61      7.04 o 
  -6  -6   7       60.44       60.66      7.12 o 
  -5  -6   7        7.74        5.74      2.75 o 
  -4  -6   7       80.57       91.11      5.22 o 
  -3  -6   7       84.84       82.50      4.82 o 
  -2  -6   7        5.79        5.44      1.74 o 
  -1  -6   7      529.41      470.15     10.20 o 
   0  -6   7       99.90       97.62      4.54 o 
   1  -6   7      151.09      138.25      5.09 o 
   2  -6   7        1.23        3.32      1.78 o 
   3  -6   7       74.67       78.70      5.74 o 
   4  -6   7      274.39      273.60      7.56 o 
   5  -6   7       20.19       23.83      2.56 o 
   6  -6   7       39.76       35.56      2.96 o 
   7  -6   7      265.61      219.42      6.73 o 
   8  -6   7        0.07        1.62      3.32 o 
   9  -6   7        0.00        6.39      3.80 o 
  10  -6   7       90.71       77.97      9.30 o 
  -7  -5   7        1.42        6.39      3.72 o 
  -6  -5   7        0.27        4.29      2.51 o 
  -5  -5   7        9.86       10.51      2.99 o 
  -4  -5   7        0.10        1.25      1.44 o 
  -3  -5   7      157.39      153.12      6.00 o 
  -2  -5   7       90.28       91.34      4.57 o 
  -1  -5   7      157.31      152.62      5.53 o 
   0  -5   7        3.87        3.55      1.46 o 
   1  -5   7       89.32       93.82      6.31 o 
   2  -5   7       91.19      101.18      6.31 o 
   3  -5   7      441.01      411.73     21.43 o 
   4  -5   7      129.21      126.87      5.13 o 
   5  -5   7       62.65       64.14      8.53 o 
   6  -5   7       94.66      106.80     11.20 o 
   7  -5   7       22.31       22.29      2.55 o 
   8  -5   7      173.33      201.39     13.43 o 
   9  -5   7        0.18        6.31      3.64 o 
  10  -5   7       13.75       13.91      4.85 o 
  -8  -4   7       54.94       65.43      8.33 o 
  -7  -4   7        0.90        4.45      2.83 o 
  -6  -4   7       37.07       36.80      4.69 o 
  -5  -4   7      187.80      199.53     10.51 o 
  -4  -4   7       38.70       34.94      3.00 o 
  -3  -4   7      925.04      949.80     24.55 o 
  -2  -4   7      136.03      124.76      6.71 o 
  -1  -4   7      263.53      255.17      6.39 o 
   0  -4   7      242.99      220.05     15.29 o 
   1  -4   7      590.35      618.62      9.94 o 
   2  -4   7       63.60       61.41      3.32 o 
   3  -4   7      386.32      383.88      8.41 o 
   4  -4   7       10.27       12.28      1.97 o 
   5  -4   7       59.81       53.74      3.36 o 
   6  -4   7       24.12       22.68      3.72 o 
   7  -4   7        0.82        0.62      1.23 o 
   8  -4   7        0.73        2.83      3.24 o 
   9  -4   7        0.03        2.02      4.12 o 
  10  -4   7        1.98        3.80      3.56 o 
  -8  -3   7        1.96        2.99      3.80 o 
  -7  -3   7       44.67       41.17      5.26 o 
  -6  -3   7        0.20        1.37      1.86 o 
  -5  -3   7       21.83       22.81      3.64 o 
  -4  -3   7       66.37       64.18      6.55 o 
  -3  -3   7       17.32       16.83      2.16 o 
  -2  -3   7        2.18        2.42      1.40 o 
  -1  -3   7       18.01       14.76      2.71 o 
   0  -3   7       50.21       54.61      2.53 o 
   1  -3   7      167.44      192.50      8.94 o 
   2  -3   7        0.01        1.66      1.49 o 
   3  -3   7       62.10       60.91      3.52 o 
   4  -3   7       29.72       25.94      3.48 o 
   5  -3   7      163.86      180.89      6.19 o 
   6  -3   7        2.88        5.04      1.53 o 
   7  -3   7        1.55        2.51      1.29 o 
   8  -3   7       37.05       41.01      6.31 o 
   9  -3   7       80.96       97.54     10.35 o 
  10  -3   7        0.28        6.63      6.15 o 
  -9  -2   7        1.99        5.01      4.61 o 
  -8  -2   7      153.47      167.99     11.00 o 
  -7  -2   7      255.65      260.19     12.46 o 
  -6  -2   7      163.97      168.55      9.71 o 
  -5  -2   7       15.76       17.23      3.48 o 
  -4  -2   7      745.74      839.63     12.58 o 
  -3  -2   7      263.21      305.96     10.76 o 
  -2  -2   7      664.03      750.95     27.47 o 
  -1  -2   7       75.32       80.11      2.79 o 
   0  -2   7       82.24       82.19      2.72 o 
   1  -2   7      136.80      142.90     17.75 o 
   2  -2   7      172.40      200.25      6.02 o 
   3  -2   7      101.24       92.44     10.11 o 
   4  -2   7      600.49      615.65     22.36 o 
   5  -2   7       90.15       93.32      4.56 o 
   6  -2   7        7.16        8.35      1.82 o 
   7  -2   7        1.66        2.43      3.15 o 
   8  -2   7        4.74        5.42      2.99 o 
   9  -2   7        1.68        2.59      3.80 o 
  -9  -1   7       25.45       32.11      5.82 o 
  -8  -1   7       11.28       17.71      3.88 o 
  -7  -1   7       34.60       36.64      4.77 o 
  -6  -1   7      296.72      278.14     12.05 o 
  -5  -1   7      533.10      516.74     15.29 o 
  -4  -1   7       20.93       19.14      1.75 o 
  -3  -1   7        0.55        0.81      1.09 o 
  -2  -1   7       98.26      106.77      4.40 o 
  -1  -1   7       33.20       38.23      2.04 o 
   0  -1   7       76.44       75.62      6.41 o 
   1  -1   7      273.52      282.20     13.35 o 
   2  -1   7       17.54       19.78      2.25 o 
   3  -1   7        0.38        0.52      1.24 o 
   4  -1   7       13.83       15.82      2.14 o 
   5  -1   7        8.06        8.45      1.87 o 
   6  -1   7        7.73        5.26      2.99 o 
   7  -1   7       22.24       21.43      4.45 o 
   8  -1   7        2.79        3.32      3.15 o 
   9  -1   7        1.28        2.59      4.37 o 
 -10   0   7       69.26       70.93      8.82 o 
  -9   0   7       51.73       50.79      6.55 o 
  -8   0   7       37.51       37.45      5.42 o 
  -7   0   7      108.87      130.70      9.14 o 
  -6   0   7        3.23        4.85      2.51 o 
  -5   0   7      249.97      224.83     11.93 o 
  -4   0   7     1004.98     1022.73     10.94 o 
  -3   0   7      298.98      304.35      5.50 o 
  -2   0   7       25.25       22.99      1.75 o 
  -1   0   7      241.14      236.68     10.68 o 
   0   0   7      162.96      155.16      6.75 o 
   1   0   7      177.13      166.36      8.73 o 
   2   0   7      126.02      127.36     15.04 o 
   3   0   7        2.43        3.40      1.36 o 
   4   0   7      113.25      134.99      9.22 o 
   5   0   7       20.52       21.11      4.37 o 
   6   0   7        5.21        7.28      3.15 o 
   7   0   7        6.58        9.71      3.48 o 
   8   0   7        2.46        6.23      3.72 o 
   9   0   7       14.82       20.46      6.15 o 
 -10   1   7        5.79        7.93      4.21 o 
  -9   1   7       83.41       86.54      8.01 o 
  -8   1   7        6.36        7.20      2.43 o 
  -7   1   7       18.77       16.63      2.59 o 
  -6   1   7       22.07       21.65      2.27 o 
  -5   1   7       24.71       23.29      2.39 o 
  -4   1   7        3.22        4.63      1.34 o 
  -3   1   7      146.51      161.11      4.18 o 
  -2   1   7      204.48      195.30     11.04 o 
  -1   1   7        0.30        0.16      1.06 o 
   0   1   7       67.93       67.78      3.43 o 
   1   1   7       14.78       14.86      2.03 o 
   2   1   7       22.77       24.67      3.96 o 
   3   1   7      155.20      151.89      8.82 o 
   4   1   7        0.04        0.49      2.18 o 
   5   1   7       14.41       16.01      3.88 o 
   6   1   7       12.83       12.78      3.64 o 
   7   1   7       29.97       32.51      5.50 o 
   8   1   7        1.09        4.45      3.96 o 
 -10   2   7        7.73        2.18      3.15 o 
  -9   2   7      101.28      106.76      8.73 o 
  -8   2   7        0.33        1.41      1.74 o 
  -7   2   7       25.77       28.25      2.84 o 
  -6   2   7      178.50      146.45     10.39 o 
  -5   2   7       15.10       24.73      9.50 o 
  -4   2   7      490.90      404.88     39.71 o 
  -3   2   7      332.69      295.63      8.57 o 
  -2   2   7        0.19        0.00      1.54 o 
  -1   2   7      165.06      130.94      7.04 o 
   0   2   7      222.84      236.98      9.62 o 
   1   2   7      202.74      201.63      9.06 o 
   2   2   7      584.76      634.42     17.39 o 
   3   2   7       32.98       33.65      4.77 o 
   4   2   7        2.57        0.00      2.02 o 
   5   2   7        1.79        4.12      2.99 o 
   6   2   7       32.95       26.77      4.69 o 
   7   2   7       18.35       21.92      4.77 o 
 -10   3   7        0.05        2.38      1.98 o 
  -9   3   7      168.79      133.91     15.12 o 
  -8   3   7      119.81      115.14      6.11 o 
  -7   3   7      407.77      349.55     14.19 o 
  -6   3   7       49.83       40.13      3.24 o 
  -5   3   7       50.47       44.69      3.72 o 
  -4   3   7        0.21        0.00      1.29 o 
  -3   3   7        8.30        7.93      2.18 o 
  -2   3   7      145.92      144.13      7.44 o 
  -1   3   7       12.09       11.97      2.67 o 
   0   3   7        0.27        0.00      1.37 o 
   1   3   7       19.58       22.16      3.48 o 
   2   3   7      761.78      733.74     18.44 o 
   3   3   7        0.17        0.00      2.35 o 
   4   3   7       21.65       24.67      4.29 o 
   5   3   7       14.67       15.53      4.04 o 
   6   3   7        0.10        4.37      2.67 o 
   7   3   7        1.53        1.62      3.64 o 
 -10   4   7       26.02       27.41      3.36 o 
  -9   4   7       10.61        8.77      2.14 o 
  -8   4   7      609.77      512.02     12.30 o 
  -7   4   7      212.66      184.26      9.22 o 
  -6   4   7       33.60       35.10      4.37 o 
  -5   4   7       50.77       45.54      4.77 o 
  -4   4   7      121.02      109.27      7.04 o 
  -3   4   7      230.81      214.01      9.46 o 
  -2   4   7       30.32       28.95      3.80 o 
  -1   4   7        5.94        4.21      1.86 o 
   0   4   7        9.96        9.38      2.51 o 
   1   4   7      307.10      289.55     11.08 o 
   2   4   7       14.35       12.70      3.15 o 
   3   4   7       16.23       22.57      4.37 o 
   4   4   7        6.99        8.01      3.15 o 
   5   4   7        0.16        0.97      2.67 o 
   6   4   7       15.93       11.24      4.37 o 
 -10   5   7       27.10       25.57      3.67 o 
  -9   5   7       47.67       43.52      4.15 o 
  -8   5   7       15.96       18.60      3.80 o 
  -7   5   7        3.32        4.29      2.26 o 
  -6   5   7        4.78        4.53      2.26 o 
  -5   5   7        1.45        3.64      2.51 o 
  -4   5   7       59.96       51.36      5.18 o 
  -3   5   7      194.77      169.77      8.82 o 
  -2   5   7       37.65       29.36      3.80 o 
  -1   5   7        3.65        1.46      1.78 o 
   0   5   7        1.65        2.67      1.78 o 
   1   5   7        4.94        3.24      2.26 o 
   2   5   7       21.30       20.06      3.48 o 
   3   5   7        6.51        6.15      2.83 o 
   4   5   7        0.04        1.21      2.67 o 
   5   5   7        2.57        2.43      3.56 o 
  -9   6   7        4.59        5.18      2.75 o 
  -8   6   7       14.14       16.01      3.48 o 
  -7   6   7       11.98       11.73      3.32 o 
  -6   6   7       13.32       11.48      3.15 o 
  -5   6   7       55.68       58.23      5.90 o 
  -4   6   7      110.16      106.84      7.20 o 
  -3   6   7      104.09       91.96      6.63 o 
  -2   6   7       22.74       26.04      3.80 o 
  -1   6   7       16.90       21.19      3.48 o 
   0   6   7       19.75       18.16      2.17 o 
   1   6   7       22.78       23.05      3.64 o 
   2   6   7        0.03        2.83      2.43 o 
   3   6   7        0.05        0.65      2.75 o 
   4   6   7       10.66        9.22      3.64 o 
  -9   7   7       18.47       16.42      4.04 o 
  -8   7   7       27.79       26.69      4.69 o 
  -7   7   7       13.39       16.26      3.88 o 
  -6   7   7       33.61       37.12      5.10 o 
  -5   7   7       38.31       36.80      4.77 o 
  -4   7   7       73.23       74.65      6.55 o 
  -3   7   7        0.00        1.13      1.62 o 
  -2   7   7        6.91        8.82      2.67 o 
  -1   7   7        3.03        7.60      2.51 o 
   0   7   7        3.99        5.82      2.18 o 
   1   7   7       18.11       18.52      3.72 o 
   2   7   7        0.26        2.51      2.83 o 
  -8   8   7        1.52        2.43      2.59 o 
  -7   8   7        1.99        0.81      2.91 o 
  -6   8   7      150.03      159.74     10.76 o 
  -5   8   7       23.41       17.87      3.72 o 
  -4   8   7        7.90        8.17      3.07 o 
  -3   8   7       32.18       38.18      4.93 o 
  -2   8   7        8.85       13.35      3.07 o 
  -1   8   7       60.04       68.03      4.69 o 
   0   8   7        0.20        0.57      2.35 o 
   1   8   7       12.68       10.19      3.48 o 
  -6   9   7       83.54      100.05      9.22 o 
  -5   9   7        8.69        8.09      3.64 o 
  -4   9   7        0.32        3.96      3.07 o 
  -3   9   7        1.19        6.15      3.32 o 
  -2   9   7        0.87        3.11      2.20 o 
   0 -10   8       59.18       58.39      7.28 o 
   1 -10   8       54.82       40.12      5.99 o 
   2 -10   8       55.29       65.03      7.28 o 
   3 -10   8      129.65      137.33     10.19 o 
   4 -10   8      133.35      140.16      9.95 o 
   5 -10   8        0.14        1.70      2.83 o 
   6 -10   8        9.86        8.98      3.32 o 
   7 -10   8       62.18       65.51      6.31 o 
  -2  -9   8        9.63       12.89      3.11 o 
  -1  -9   8        1.99        4.56      2.12 o 
   0  -9   8        0.03        3.07      3.15 o 
   1  -9   8       15.99       16.18      4.12 o 
   2  -9   8        9.84        6.39      2.99 o 
   3  -9   8        2.55        3.88      2.43 o 
   4  -9   8        2.41        3.48      2.10 o 
   5  -9   8        0.05        3.07      2.26 o 
   6  -9   8        0.89        3.48      2.26 o 
   7  -9   8       13.21       14.32      3.07 o 
  -3  -8   8        6.81       14.24      2.88 o 
  -2  -8   8        9.70       12.47      2.47 o 
  -1  -8   8      110.44      109.13      5.70 o 
   0  -8   8        9.99       15.69      3.72 o 
   1  -8   8       23.83       26.93      4.45 o 
   2  -8   8        3.83        7.20      2.51 o 
   3  -8   8        7.54        6.79      2.43 o 
   4  -8   8      164.49      167.42      9.46 o 
   5  -8   8        0.34        3.32      2.10 o 
   6  -8   8        3.18        4.61      2.26 o 
   7  -8   8       62.42       60.98      5.01 o 
  -4  -7   8       37.61       39.41      3.82 o 
  -3  -7   8       12.03       13.53      2.56 o 
  -2  -7   8        1.41        3.24      1.65 o 
  -1  -7   8       30.45       25.81      2.85 o 
   0  -7   8      170.97      139.44      9.14 o 
   1  -7   8       47.83       39.63      5.10 o 
   2  -7   8       36.76       31.38      4.12 o 
   3  -7   8       59.18       56.21      5.42 o 
   4  -7   8       12.62       14.88      3.07 o 
   5  -7   8      190.22      177.61      9.14 o 
   6  -7   8      278.17      257.04     10.19 o 
   7  -7   8        2.81        4.35      1.71 o 
   8  -7   8        0.13        1.21      2.91 o 
   9  -7   8        0.02        2.02      3.72 o 
  -5  -6   8        0.03        3.07      2.91 o 
  -4  -6   8      127.64      134.53      6.30 o 
  -3  -6   8      121.95      125.86      8.21 o 
  -2  -6   8      136.31      127.08      5.75 o 
  -1  -6   8      198.41      179.20      6.49 o 
   0  -6   8       13.42       17.07      3.40 o 
   1  -6   8        0.68        0.00      2.10 o 
   2  -6   8      108.31      107.08      7.20 o 
   3  -6   8      152.92      155.13      8.57 o 
   4  -6   8      118.14      116.14      7.12 o 
   5  -6   8      840.07      798.20     18.12 o 
   6  -6   8      131.60      125.28      5.73 o 
   7  -6   8        3.86        4.69      1.68 o 
   8  -6   8        5.74        6.79      3.40 o 
   9  -6   8       74.60       66.48      8.49 o 
  -6  -5   8       74.30       92.36      7.93 o 
  -5  -5   8       38.71       51.12      5.82 o 
  -4  -5   8        1.36        4.96      1.91 o 
  -3  -5   8      105.32       97.94      4.83 o 
  -2  -5   8      368.17      354.22      8.69 o 
  -1  -5   8        1.31        1.30      1.54 o 
   0  -5   8       75.88       78.37      6.23 o 
   1  -5   8       49.46       46.42      4.69 o 
   2  -5   8       15.38       16.58      2.99 o 
   3  -5   8      106.06      113.59      7.12 o 
   4  -5   8       68.82       66.32     11.77 o 
   5  -5   8      200.31      176.37      6.38 o 
   6  -5   8       48.75       48.93      3.70 o 
   7  -5   8        9.64       11.99      2.10 o 
   8  -5   8       25.62       27.50      5.66 o 
   9  -5   8        4.59        7.44      4.69 o 
  -7  -4   8        0.08        1.70      3.15 o 
  -6  -4   8       71.78       82.01      7.60 o 
  -5  -4   8        0.66        1.86      2.02 o 
  -4  -4   8       41.88       42.22      3.28 o 
  -3  -4   8      253.31      250.61     12.90 o 
  -2  -4   8     1235.72     1272.49     38.01 o 
  -1  -4   8       27.90       30.77      2.69 o 
   0  -4   8       71.16       70.20      5.50 o 
   1  -4   8       58.86       57.59      5.01 o 
   2  -4   8       16.61       18.50      2.17 o 
   3  -4   8      487.19      480.26     31.50 o 
   4  -4   8      213.09      207.01     12.62 o 
   5  -4   8        6.37        4.68      1.70 o 
   6  -4   8       44.90       40.57      6.67 o 
   7  -4   8        9.74        8.39      1.85 o 
   8  -4   8       10.01       15.69      4.77 o 
   9  -4   8       21.63       22.89      6.23 o 
  -8  -3   8       54.18       65.76      7.76 o 
  -7  -3   8       59.39       62.84      6.96 o 
  -6  -3   8       11.49       13.51      3.48 o 
  -5  -3   8        4.66        9.22      2.83 o 
  -4  -3   8        0.54        2.69      1.45 o 
  -3  -3   8        0.05        0.00      1.20 o 
  -2  -3   8      140.93      137.26      5.09 o 
  -1  -3   8        0.29        0.64      1.24 o 
   0  -3   8      120.31      131.88      4.89 o 
   1  -3   8       38.14       33.69      2.77 o 
   2  -3   8       50.39       58.94      3.66 o 
   3  -3   8       10.81       10.69      1.98 o 
   4  -3   8       41.85       37.58      3.05 o 
   5  -3   8        0.23        2.18      1.39 o 
   6  -3   8        0.10        0.00      1.29 o 
   7  -3   8        0.90        2.72      1.45 o 
   8  -3   8       29.37       29.68      5.90 o 
   9  -3   8        4.38        5.66      3.96 o 
  -8  -2   8        0.01        4.69      3.40 o 
  -7  -2   8        1.87        2.91      2.67 o 
  -6  -2   8        4.55        4.61      2.18 o 
  -5  -2   8       14.39       12.29      2.91 o 
  -4  -2   8      716.89      691.97     17.27 o 
  -3  -2   8      374.36      365.32     14.52 o 
  -2  -2   8       15.68       19.18      2.25 o 
  -1  -2   8      217.73      236.41      5.01 o 
   0  -2   8        9.32       11.48      1.88 o 
   1  -2   8      177.46      177.96     16.94 o 
   2  -2   8        1.26        1.29      1.62 o 
   3  -2   8      495.02      547.93     38.18 o 
   4  -2   8       74.45       75.49      4.31 o 
   5  -2   8       50.34       55.86      5.62 o 
   6  -2   8        0.40        2.01      1.60 o 
   7  -2   8       21.75       24.99      5.42 o 
   8  -2   8        0.31        2.67      3.64 o 
   9  -2   8        2.30        1.94      5.01 o 
  -9  -1   8      105.24      126.82     11.57 o 
  -8  -1   8        0.15        1.29      2.99 o 
  -7  -1   8      400.98      423.24     16.82 o 
  -6  -1   8      146.88      144.37      9.30 o 
  -5  -1   8       49.25       53.06      5.34 o 
  -4  -1   8      219.68      229.89      7.80 o 
  -3  -1   8      139.26      155.04      5.55 o 
  -2  -1   8        0.08        1.22      1.85 o 
  -1  -1   8      172.45      174.95      4.16 o 
   0  -1   8        0.57        0.00      1.18 o 
   1  -1   8       39.69       47.09      4.57 o 
   2  -1   8      203.67      211.05      6.60 o 
   3  -1   8       59.95       54.84      3.67 o 
   4  -1   8        0.39        1.40      1.53 o 
   5  -1   8       67.32       61.77      4.17 o 
   6  -1   8        0.61        3.56      3.32 o 
   7  -1   8        2.51        1.78      3.40 o 
   8  -1   8        1.17        2.83      3.64 o 
  -9   0   8       98.71      104.33      9.71 o 
  -8   0   8        0.25        2.91      2.59 o 
  -7   0   8       64.21       54.84      5.99 o 
  -6   0   8        0.22        0.00      2.02 o 
  -5   0   8        0.22        2.31      1.51 o 
  -4   0   8      183.61      180.80      5.10 o 
  -3   0   8       40.87       36.60      2.32 o 
  -2   0   8       36.08       39.34      2.47 o 
  -1   0   8        3.53        4.59      1.19 o 
   0   0   8      126.50      139.76      7.52 o 
   1   0   8      128.53      128.67      5.04 o 
   2   0   8        2.14        1.68      1.32 o 
   3   0   8       21.74       24.70      3.32 o 
   4   0   8       16.37       16.98      4.37 o 
   5   0   8       73.08       86.70      8.25 o 
   6   0   8       29.43       33.97      5.42 o 
   7   0   8        3.92        6.71      3.48 o 
   8   0   8       13.25       19.09      6.23 o 
  -9   1   8      134.66      129.25     10.51 o 
  -8   1   8       19.98       26.20      4.61 o 
  -7   1   8        0.06        2.10      2.10 o 
  -6   1   8       66.06       67.23      4.03 o 
  -5   1   8      142.30      130.52      5.20 o 
  -4   1   8       42.38       40.76      2.36 o 
  -3   1   8      861.04      868.72     17.38 o 
  -2   1   8      164.99      155.41     13.14 o 
  -1   1   8       51.98       48.91      5.58 o 
   0   1   8      127.47      126.49     11.77 o 
   1   1   8      245.99      236.96     27.01 o 
   2   1   8        5.08        1.70      2.18 o 
   3   1   8       17.21       15.04      3.40 o 
   4   1   8        0.98        0.00      2.67 o 
   5   1   8       28.73       38.18      5.50 o 
   6   1   8        9.96       12.54      3.80 o 
   7   1   8        1.94        4.93      3.96 o 
  -9   2   8        2.23        2.02      2.83 o 
  -8   2   8       20.72       17.08      2.43 o 
  -7   2   8        9.02        7.51      2.14 o 
  -6   2   8        1.34        2.95      1.50 o 
  -5   2   8        0.56        2.75      1.39 o 
  -4   2   8        0.32        1.90      1.14 o 
  -3   2   8      485.32      487.38     13.99 o 
  -2   2   8       59.42       60.66      5.18 o 
  -1   2   8        0.34        0.00      1.62 o 
   0   2   8       69.16       70.28      5.34 o 
   1   2   8      788.01      823.52     20.06 o 
   2   2   8       12.28       11.32      3.48 o 
   3   2   8       69.90       74.89      6.96 o 
   4   2   8        6.17        4.12      2.91 o 
   5   2   8        1.52        4.69      3.48 o 
   6   2   8        0.57        2.43      3.24 o 
   7   2   8        3.57        1.54      4.21 o 
  -9   3   8       31.79       36.51      3.68 o 
  -8   3   8       43.36       42.02      3.59 o 
  -7   3   8      113.94       99.18      5.25 o 
  -6   3   8      106.38       93.04      9.02 o 
  -5   3   8       87.89       86.49      4.79 o 
  -4   3   8        2.50        3.07      1.86 o 
  -3   3   8      113.30      102.07      6.79 o 
  -2   3   8      268.84      259.78     10.92 o 
  -1   3   8       23.94       20.54      3.40 o 
   0   3   8        5.06        8.25      2.35 o 
   1   3   8       85.23       71.25      6.07 o 
   2   3   8       14.86       17.79      3.96 o 
   3   3   8       35.04       37.53      5.18 o 
   4   3   8        2.81        6.23      3.24 o 
   5   3   8       33.64       32.92      5.66 o 
   6   3   8        2.58        4.85      4.29 o 
  -9   4   8        1.23        3.71      2.09 o 
  -8   4   8       20.96       20.32      2.83 o 
  -7   4   8       80.48       77.61      4.99 o 
  -6   4   8       49.70       39.55      4.85 o 
  -5   4   8       21.94       20.71      3.64 o 
  -4   4   8       22.89       19.09      3.40 o 
  -3   4   8       32.27       27.50      4.12 o 
  -2   4   8        4.90        4.21      2.51 o 
  -1   4   8        9.16        8.01      2.67 o 
   0   4   8       73.60       60.74      5.26 o 
   1   4   8        0.17        0.57      1.86 o 
   2   4   8        6.28        8.33      2.99 o 
   3   4   8       30.74       32.76      5.01 o 
   4   4   8        0.22        1.37      3.24 o 
   5   4   8        0.03        2.02      3.88 o 
  -9   5   8       26.16       27.18      4.53 o 
  -8   5   8       27.24       27.66      4.53 o 
  -7   5   8       10.08       14.15      3.56 o 
  -6   5   8       38.39       32.11      4.53 o 
  -5   5   8       35.40       33.81      4.61 o 
  -4   5   8       90.31       84.76      6.79 o 
  -3   5   8        1.02        2.10      2.26 o 
  -2   5   8       75.91       81.28      6.47 o 
  -1   5   8       15.35       18.76      3.40 o 
   0   5   8        7.19        3.32      2.02 o 
   1   5   8        1.28        0.97      2.18 o 
   2   5   8       71.96       70.53      6.79 o 
   3   5   8       11.90       11.16      3.88 o 
   4   5   8        0.14        0.00      3.40 o 
  -8   6   8        3.57        3.64      2.83 o 
  -7   6   8        0.02        1.46      2.43 o 
  -6   6   8        8.13        7.85      2.99 o 
  -5   6   8        5.12        1.86      2.35 o 
  -4   6   8       57.73       54.35      5.74 o 
  -3   6   8        8.16        9.22      2.75 o 
  -2   6   8        0.90        3.48      2.02 o 
  -1   6   8        4.72        6.71      2.35 o 
   0   6   8        0.24        1.46      1.94 o 
   1   6   8       15.53       14.72      3.64 o 
   2   6   8        0.06        2.59      3.24 o 
   3   6   8        0.15        2.18      3.48 o 
  -8   7   8       32.62       35.10      5.58 o 
  -7   7   8       12.56       17.15      3.96 o 
  -6   7   8       60.48       55.08      6.23 o 
  -5   7   8        2.12        2.75      2.26 o 
  -4   7   8       25.34       29.28      4.37 o 
  -3   7   8        8.61       12.70      3.15 o 
  -2   7   8       48.57       50.71      5.42 o 
  -1   7   8        9.67       14.07      3.24 o 
   0   7   8        3.50        5.18      2.67 o 
   1   7   8        1.02        1.37      3.24 o 
  -6   8   8       10.75       14.32      4.21 o 
  -5   8   8        6.33        5.74      3.56 o 
  -4   8   8        7.83        9.54      3.24 o 
  -3   8   8       15.94       17.79      4.29 o 
  -2   8   8        0.04        3.64      2.99 o 
  -1   8   8        2.84        3.88      3.07 o 
   2 -10   9        1.59        4.45      3.88 o 
   3 -10   9        8.81        7.85      4.04 o 
   4 -10   9       68.59       58.96      7.28 o 
   5 -10   9       55.34       63.17      7.36 o 
  -1  -9   9      155.49      181.57     12.05 o 
   0  -9   9       44.17       48.61      6.47 o 
   1  -9   9       93.49       95.92      8.57 o 
   2  -9   9       27.84       26.12      4.69 o 
   3  -9   9        4.15        5.10      3.15 o 
   4  -9   9        9.93       13.10      3.72 o 
   5  -9   9       31.18       40.04      5.26 o 
   6  -9   9        0.41        4.53      2.83 o 
   7  -9   9       14.89       15.12      3.64 o 
  -2  -8   9        0.35        0.65      2.83 o 
  -1  -8   9       66.21       68.99      7.28 o 
   0  -8   9        2.61        6.96      3.15 o 
   1  -8   9        1.51        1.54      2.02 o 
   2  -8   9        2.78        7.36      2.75 o 
   3  -8   9       10.37       12.78      3.15 o 
   4  -8   9        6.95        6.71      2.59 o 
   5  -8   9      143.54      152.30      9.30 o 
   6  -8   9        7.62        9.06      2.91 o 
   7  -8   9       34.55       34.62      4.37 o 
  -4  -7   9        9.04       13.91      4.45 o 
  -3  -7   9       78.45       79.64      5.04 o 
  -2  -7   9       25.18       28.23      4.69 o 
  -1  -7   9       46.38       42.95      5.18 o 
   0  -7   9      197.27      195.81     11.00 o 
   1  -7   9        9.03       15.37      3.56 o 
   2  -7   9       45.53       50.47      5.42 o 
   3  -7   9       21.95       22.97      3.72 o 
   4  -7   9       18.88       21.35      3.56 o 
   5  -7   9       52.02       55.81      5.26 o 
   6  -7   9       38.70       39.15      4.45 o 
   7  -7   9       12.68       12.86      2.75 o 
   8  -7   9        0.01        0.89      3.64 o 
  -5  -6   9        4.28       14.40      4.29 o 
  -4  -6   9       47.89       54.03      5.82 o 
  -3  -6   9       90.63       93.57      7.08 o 
  -2  -6   9       48.52       52.98      5.90 o 
  -1  -6   9        6.99        6.15      2.83 o 
   0  -6   9       46.84       52.65      5.66 o 
   1  -6   9       25.94       26.29      4.21 o 
   2  -6   9      108.62      107.17      7.36 o 
   3  -6   9       33.41       39.87      4.61 o 
   4  -6   9      108.49      106.92      7.12 o 
   5  -6   9       10.63       14.56      3.07 o 
   6  -6   9       11.77       12.29      2.33 o 
   7  -6   9       86.12       70.13      4.46 o 
   8  -6   9       44.08       58.56      8.33 o 
  -6  -5   9        7.16       17.31      4.93 o 
  -5  -5   9       85.46       91.39      7.76 o 
  -4  -5   9       11.15       13.69      2.35 o 
  -3  -5   9        1.65        0.93      1.67 o 
  -2  -5   9        3.78        4.45      2.75 o 
  -1  -5   9      137.27      129.16      8.25 o 
   0  -5   9      143.53      148.01      8.65 o 
   1  -5   9      142.85      147.69      8.49 o 
   2  -5   9        8.56        8.49      2.67 o 
   3  -5   9       35.83       33.48      4.12 o 
   4  -5   9      222.01      213.30      7.31 o 
   5  -5   9       74.68       68.25      4.23 o 
   6  -5   9        2.37        3.97      1.76 o 
   7  -5   9       21.06       21.55      2.72 o 
   8  -5   9       29.08       36.56      6.79 o 
  -6  -4   9        0.83        0.89      2.75 o 
  -5  -4   9        2.87        7.93      2.59 o 
  -4  -4   9       15.78       18.77      2.57 o 
  -3  -4   9       70.55       68.80      4.81 o 
  -2  -4   9      185.66      194.92      9.62 o 
  -1  -4   9       56.59       60.17      5.74 o 
   0  -4   9       18.94       21.11      3.56 o 
   1  -4   9       28.88       27.66      3.72 o 
   2  -4   9        6.68        5.78      1.90 o 
   3  -4   9       26.63       26.75      2.80 o 
   4  -4   9      235.90      226.79      9.87 o 
   5  -4   9        0.07        0.00      1.53 o 
   6  -4   9        4.64        5.83      1.84 o 
   7  -4   9       17.71       15.64      2.40 o 
   8  -4   9        8.63       14.15      4.93 o 
  -7  -3   9      119.70      136.28     10.51 o 
  -6  -3   9       61.86       61.71      6.23 o 
  -5  -3   9       10.64        7.60      2.51 o 
  -4  -3   9      344.24      349.55     37.08 o 
  -3  -3   9       43.46       41.26      5.82 o 
  -2  -3   9      507.67      528.71     14.88 o 
  -1  -3   9      519.69      562.44     15.61 o 
   0  -3   9       12.93       14.88      3.24 o 
   1  -3   9      223.29      240.92      7.32 o 
   2  -3   9      368.77      414.44     10.02 o 
   3  -3   9        6.40        7.53      1.77 o 
   4  -3   9      203.38      193.46      7.09 o 
   5  -3   9       14.52       15.97      2.51 o 
   6  -3   9        0.80        4.14      1.84 o 
   7  -3   9        1.63        4.95      1.78 o 
   8  -3   9        2.67        2.51      2.91 o 
  -8  -2   9       56.30       59.85      7.85 o 
  -7  -2   9        2.45        7.12      2.99 o 
  -6  -2   9       64.67       76.19      6.87 o 
  -5  -2   9       10.33       15.53      3.32 o 
  -4  -2   9       42.40       43.26      3.26 o 
  -3  -2   9       36.75       39.30      3.08 o 
  -2  -2   9        3.31        1.78      2.43 o 
  -1  -2   9        0.89        0.59      1.38 o 
   0  -2   9        2.09        2.75      1.57 o 
   1  -2   9       21.98       20.38      2.83 o 
   2  -2   9      116.61      115.60      8.82 o 
   3  -2   9        3.47        4.84      1.81 o 
   4  -2   9       12.45       15.64      2.99 o 
   5  -2   9       17.82       14.32      2.42 o 
   6  -2   9       30.60       30.11      3.14 o 
   7  -2   9        0.70        4.61      3.56 o 
   8  -2   9        0.62        2.67      3.40 o 
  -8  -1   9       34.98       39.39      6.47 o 
  -7  -1   9       31.98       37.12      5.34 o 
  -6  -1   9      157.23      166.13      9.95 o 
  -5  -1   9        1.62        5.42      2.43 o 
  -4  -1   9        7.10        9.73      1.88 o 
  -3  -1   9      715.11      733.50     16.26 o 
  -2  -1   9        5.24        6.21      1.78 o 
  -1  -1   9      289.25      305.46      8.82 o 
   0  -1   9       15.46       16.89      2.26 o 
   1  -1   9       43.56       39.44      4.33 o 
   2  -1   9       48.80       44.45      3.41 o 
   3  -1   9        0.02        1.07      1.51 o 
   4  -1   9        2.29        2.75      1.82 o 
   5  -1   9      230.55      232.72     21.23 o 
   6  -1   9       41.31       44.24      6.55 o 
   7  -1   9        1.73        2.51      3.80 o 
   8  -1   9        2.20        3.96      5.26 o 
  -8   0   9       23.21       22.97      4.69 o 
  -7   0   9        0.01        0.08      2.18 o 
  -6   0   9       37.15       33.32      4.61 o 
  -5   0   9      104.39      102.56      7.52 o 
  -4   0   9      461.13      470.97     10.35 o 
  -3   0   9        3.70        3.83      1.36 o 
  -2   0   9        5.23        7.79      2.55 o 
  -1   0   9      105.97       97.72      4.40 o 
   0   0   9        2.77        3.99      1.60 o 
   1   0   9        5.59        4.70      1.90 o 
   2   0   9       10.00       12.03      2.23 o 
   3   0   9        0.08        1.17      1.66 o 
   4   0   9        0.12        2.99      3.32 o 
   5   0   9       10.36       15.37      4.29 o 
   6   0   9        8.71        8.90      3.64 o 
   7   0   9        1.95        0.00      4.04 o 
  -8   1   9      109.92      105.31      8.90 o 
  -7   1   9        4.73        6.15      2.59 o 
  -6   1   9       35.47       38.50      5.01 o 
  -5   1   9       51.70       47.52      3.51 o 
  -4   1   9        0.85        0.00      1.10 o 
  -3   1   9      160.72      147.06      7.84 o 
  -2   1   9      250.09      233.51     11.81 o 
  -1   1   9        3.10        4.27      1.50 o 
   0   1   9        5.89        7.23      1.65 o 
   1   1   9       26.79       25.07      3.96 o 
   2   1   9        8.90        5.74      3.07 o 
   3   1   9       29.59       28.47      4.61 o 
   4   1   9        3.59        6.55      3.32 o 
   5   1   9        5.91        6.47      3.24 o 
   6   1   9        1.27        2.51      3.88 o 
  -9   2   9        0.40        0.00      3.48 o 
  -8   2   9       74.02       78.29      8.17 o 
  -7   2   9       46.47       44.42      3.71 o 
  -6   2   9        3.88        6.25      1.88 o 
  -5   2   9        6.36        5.58      1.69 o 
  -4   2   9       35.66       35.22      3.12 o 
  -3   2   9        0.32        2.91      2.35 o 
  -2   2   9        8.16        7.20      2.59 o 
  -1   2   9        2.90        2.02      2.43 o 
   0   2   9        7.23        7.52      2.67 o 
   1   2   9       54.61       52.90      5.66 o 
   2   2   9        0.00        2.26      2.83 o 
   3   2   9        0.66        4.12      2.59 o 
   4   2   9       13.33       11.24      3.80 o 
   5   2   9        3.19        5.42      4.29 o 
   6   2   9        5.23        4.53      4.93 o 
  -9   3   9        3.43        2.67      3.80 o 
  -8   3   9        1.00        3.27      1.94 o 
  -7   3   9        0.07        3.44      1.77 o 
  -6   3   9       19.74       18.21      2.57 o 
  -5   3   9       65.63       56.05      5.50 o 
  -4   3   9       19.32       19.01      3.72 o 
  -3   3   9        5.23        7.04      2.75 o 
  -2   3   9       58.34       56.62      5.42 o 
  -1   3   9       56.84       63.89      6.15 o 
   0   3   9       26.72       29.44      4.21 o 
   1   3   9      112.70      114.77      8.25 o 
   2   3   9        0.47        2.83      2.91 o 
   3   3   9        4.55        2.35      2.99 o 
   4   3   9       18.14       20.54      4.85 o 
   5   3   9        0.11        0.00      4.37 o 
  -8   4   9       96.70       86.32      5.69 o 
  -7   4   9      201.68      180.44     10.11 o 
  -6   4   9      173.00      137.66      8.65 o 
  -5   4   9       54.22       49.26      5.42 o 
  -4   4   9        1.28        2.02      2.35 o 
  -3   4   9       20.77       16.50      3.48 o 
  -2   4   9       10.86       10.76      2.83 o 
  -1   4   9       12.43       14.80      3.32 o 
   0   4   9        0.07        1.62      2.02 o 
   1   4   9        1.11        2.02      2.51 o 
   2   4   9        0.32        2.10      2.91 o 
   3   4   9       64.83       57.26      6.96 o 
   4   4   9        0.57        0.00      3.72 o 
  -8   5   9       26.86       25.56      4.45 o 
  -7   5   9      387.73      324.25     13.91 o 
  -6   5   9      129.57      111.86      8.33 o 
  -5   5   9        6.95       10.35      3.15 o 
  -4   5   9       23.03       25.80      4.21 o 
  -3   5   9      113.08      112.34      8.17 o 
  -2   5   9       15.08       13.83      2.99 o 
  -1   5   9        3.71        8.01      2.51 o 
   0   5   9        0.01        2.51      2.18 o 
   1   5   9        3.56        5.90      2.91 o 
   2   5   9      109.36      109.35      9.06 o 
   3   5   9        1.01        1.21      3.88 o 
  -7   6   9        8.77        7.93      3.40 o 
  -6   6   9        3.43        4.12      2.83 o 
  -5   6   9        1.15        4.53      2.51 o 
  -4   6   9        0.14        2.10      2.51 o 
  -3   6   9        4.90        7.20      2.83 o 
  -2   6   9       16.46       15.04      3.56 o 
  -1   6   9        2.48        5.34      2.83 o 
   0   6   9        0.06        0.00      2.18 o 
   1   6   9        0.01        0.49      3.48 o 
  -6   7   9        5.89        8.73      3.24 o 
  -5   7   9       24.03       27.09      4.77 o 
  -4   7   9        0.19        2.67      3.15 o 
  -3   7   9        0.99        2.02      2.91 o 
  -2   7   9       13.81       11.48      3.80 o 
  -1   7   9        0.29        0.81      2.67 o 
   1  -9  10        3.63        1.86      2.83 o 
   2  -9  10       23.97       18.84      4.12 o 
   3  -9  10       72.01       95.76      8.57 o 
   4  -9  10       70.89       81.04      8.01 o 
   5  -9  10      113.36      115.66      9.14 o 
  -1  -8  10       16.14       18.52      4.53 o 
   0  -8  10       25.19       29.04      4.85 o 
   1  -8  10       26.79       21.35      4.37 o 
   2  -8  10       37.50       30.41      4.85 o 
   3  -8  10        0.34        3.48      3.07 o 
   4  -8  10        0.22        0.00      2.43 o 
   5  -8  10        0.98        0.89      2.75 o 
   6  -8  10        1.40        4.45      3.15 o 
  -3  -7  10       76.36       83.95      7.93 o 
  -2  -7  10       45.08       48.12      6.07 o 
  -1  -7  10       16.66       17.47      4.12 o 
   0  -7  10       53.03       58.31      6.23 o 
   1  -7  10       76.55       74.65      6.96 o 
   2  -7  10        7.91        9.46      3.15 o 
   3  -7  10        0.18        1.21      2.10 o 
   4  -7  10        6.22        8.33      2.75 o 
   5  -7  10       22.55       26.77      4.29 o 
   6  -7  10        0.53        4.69      2.59 o 
   7  -7  10       29.87       27.98      4.45 o 
  -3  -6  10       44.68       48.61      5.99 o 
  -2  -6  10       11.47       10.35      3.40 o 
  -1  -6  10       15.87       17.07      4.04 o 
   0  -6  10        2.28        3.88      2.26 o 
   1  -6  10      144.11      126.50      8.57 o 
   2  -6  10       16.45       13.10      3.32 o 
   3  -6  10       14.30       17.47      3.32 o 
   4  -6  10       18.58       27.26      4.04 o 
   5  -6  10        1.36        0.49      2.18 o 
   6  -6  10      169.72      156.26      8.73 o 
   7  -6  10      112.67      108.27     12.86 o 
  -5  -5  10       20.93       30.90      5.18 o 
  -4  -5  10        0.52        1.21      2.26 o 
  -3  -5  10      141.06      137.50      9.22 o 
  -2  -5  10      168.82      178.02     10.03 o 
  -1  -5  10      389.21      421.87     15.77 o 
   0  -5  10       15.93       13.83      3.48 o 
   1  -5  10        9.40       15.77      3.40 o 
   2  -5  10       24.11       22.81      3.80 o 
   3  -5  10        0.07        0.65      1.86 o 
   4  -5  10      155.68      148.82      8.33 o 
   5  -5  10       25.45       27.98      3.15 o 
   6  -5  10      206.73      194.60      9.54 o 
   7  -5  10       57.00       53.97      6.15 o 
  -6  -4  10       15.57       13.59      4.12 o 
  -5  -4  10        1.68        4.61      2.67 o 
  -4  -4  10       55.15       63.41      5.99 o 
  -3  -4  10      110.78      128.36      8.33 o 
  -2  -4  10        2.95        4.93      2.83 o 
  -1  -4  10      140.17      139.36      8.65 o 
   0  -4  10       17.00       17.31      3.48 o 
   1  -4  10        0.19        0.24      2.35 o 
   2  -4  10       46.01       48.45      5.18 o 
   3  -4  10        4.61        4.98      1.73 o 
   4  -4  10       66.74       66.80      4.42 o 
   5  -4  10       26.42       27.93      3.20 o 
   6  -4  10       17.18       15.17      2.71 o 
   7  -4  10        9.13        9.42      2.39 o 
  -6  -3  10        0.07        4.12      2.99 o 
  -5  -3  10        0.00        1.54      2.18 o 
  -4  -3  10        5.69        9.79      2.91 o 
  -3  -3  10       95.17      110.40      7.85 o 
  -2  -3  10       25.90       27.34      4.45 o 
  -1  -3  10      504.11      533.89     15.93 o 
   0  -3  10       21.71       20.22      3.56 o 
   1  -3  10       18.62       16.10      3.40 o 
   2  -3  10        5.10        7.44      1.94 o 
   3  -3  10       19.31       18.80      3.48 o 
   4  -3  10       74.14       70.79      5.78 o 
   5  -3  10       62.38       57.75      4.23 o 
   6  -3  10       10.79       10.36      3.64 o 
   7  -3  10        3.41        4.76      2.16 o 
  -7  -2  10        7.71       12.46      4.93 o 
  -6  -2  10       81.15       90.26      8.17 o 
  -5  -2  10        2.91        8.25      3.07 o 
  -4  -2  10        0.88        3.07      2.35 o 
  -3  -2  10       29.47       31.14      4.37 o 
  -2  -2  10       45.96       45.21      4.85 o 
  -1  -2  10      186.19      169.69      8.90 o 
   0  -2  10       27.81       29.68      2.93 o 
   1  -2  10        4.56        5.69      1.85 o 
   2  -2  10       24.03       25.84      2.95 o 
   3  -2  10        2.11        5.41      2.67 o 
   4  -2  10       42.09       45.33      4.45 o 
   5  -2  10        2.17        3.62      1.94 o 
   6  -2  10        0.12        2.69      1.93 o 
   7  -2  10        0.02        0.81      4.04 o 
  -7  -1  10       44.46       44.73      6.23 o 
  -5  -1  10        0.04        1.86      2.18 o 
  -4  -1  10        7.70       10.27      2.99 o 
  -3  -1  10      212.73      229.13     10.11 o 
  -2  -1  10       33.52       30.74      2.86 o 
  -1  -1  10       17.81       20.08      2.54 o 
   0  -1  10      126.75      136.74      5.68 o 
   1  -1  10       12.73       14.93      2.45 o 
   2  -1  10       29.09       31.05      3.22 o 
   3  -1  10       11.12       15.05      2.42 o 
   4  -1  10       14.66       14.33      2.71 o 
   5  -1  10        1.08        6.63      3.96 o 
   6  -1  10        7.15       12.54      4.53 o 
   7  -1  10        1.37        4.93      3.88 o 
  -7   0  10       38.87       40.68      5.74 o 
  -6   0  10      246.07      227.27     11.89 o 
  -5   0  10       51.76       51.84      5.58 o 
  -4   0  10      143.45      129.73      7.93 o 
  -3   0  10       51.99       51.90      5.94 o 
  -2   0  10       17.71       18.56      2.43 o 
  -1   0  10       84.06       84.93      5.22 o 
   0   0  10       38.05       38.60      3.33 o 
   1   0  10        1.80        1.66      1.75 o 
   2   0  10        3.42        4.03      1.67 o 
   3   0  10       49.89       47.50      6.71 o 
   4   0  10        0.06        9.06      3.88 o 
   5   0  10        1.14        1.94      3.32 o 
   6   0  10       17.43       18.93      4.93 o 
  -8   1  10       45.18       36.40      6.39 o 
  -7   1  10        2.07        3.56      2.75 o 
  -6   1  10       13.19       13.10      3.56 o 
  -5   1  10        7.15        7.97      1.94 o 
  -4   1  10       44.94       42.71      3.43 o 
  -3   1  10        0.10        0.00      1.54 o 
  -2   1  10        3.21        4.34      1.82 o 
  -1   1  10        3.25        1.81      1.66 o 
   0   1  10       10.50        6.83      1.88 o 
   1   1  10       41.20       40.60      5.26 o 
   2   1  10        4.49        8.49      3.32 o 
   3   1  10        6.45        9.87      3.40 o 
   4   1  10        7.75       11.08      4.04 o 
   5   1  10        2.33        5.01      3.64 o 
  -8   2  10       36.95       34.86      6.07 o 
  -7   2  10       67.07       59.12      6.63 o 
  -6   2  10       17.52       16.26      2.43 o 
  -5   2  10        8.02       10.89      2.20 o 
  -4   2  10      221.95      213.85     10.43 o 
  -3   2  10        2.36        1.86      2.59 o 
  -2   2  10      196.39      199.13     10.43 o 
  -1   2  10       67.06       62.44      5.74 o 
   0   2  10        6.65        9.30      2.83 o 
   1   2  10       36.81       40.36      5.26 o 
   2   2  10       50.71       50.06      5.99 o 
   3   2  10        0.25        2.83      2.83 o 
   4   2  10        6.18        9.30      4.12 o 
   5   2  10        6.38        8.65      5.99 o 
  -7   3  10       18.90       18.24      2.80 o 
  -6   3  10        2.91        5.58      2.67 o 
  -5   3  10        0.48        1.29      2.43 o 
  -4   3  10        7.11       10.27      3.32 o 
  -3   3  10        5.87        6.79      2.75 o 
  -2   3  10       75.00       67.70      6.31 o 
  -1   3  10        4.73        4.85      2.26 o 
   0   3  10        7.86        8.17      2.75 o 
   1   3  10       39.76       36.40      4.93 o 
   2   3  10      220.24      192.74     11.24 o 
   3   3  10        8.79       11.57      4.53 o 
   4   3  10        1.99        0.00      4.45 o 
  -7   4  10       17.19       13.99      3.72 o 
  -6   4  10       33.67       41.25      5.34 o 
  -5   4  10       19.91       12.46      3.48 o 
  -4   4  10       16.07       18.68      3.96 o 
  -3   4  10       50.28       54.59      5.82 o 
  -2   4  10        0.14        1.21      2.02 o 
  -1   4  10       30.25       24.34      3.72 o 
   0   4  10        0.68        1.54      2.02 o 
   1   4  10        9.43       10.76      3.64 o 
   2   4  10       25.90       19.90      4.85 o 
   3   4  10        0.00        1.37      3.88 o 
  -6   5  10        5.37        7.44      3.40 o 
  -5   5  10       11.61       10.92      3.40 o 
  -4   5  10        2.44        0.00      2.51 o 
  -3   5  10        0.86        0.00      2.18 o 
  -2   5  10        7.14        7.28      2.59 o 
  -1   5  10        0.49        0.00      2.02 o 
   0   5  10        0.19        0.97      2.59 o 
   1   5  10        0.19        0.08      3.32 o 
  -5   6  10        0.22        0.65      2.59 o 
  -4   6  10        4.31        4.77      2.99 o 
  -3   6  10       56.48       57.26      6.15 o 
  -2   6  10       13.36       20.46      4.85 o 
  -1   6  10        0.51        0.00      3.15 o 
   1  -8  11       44.21       52.01      6.31 o 
   2  -8  11       20.40       18.76      3.96 o 
   3  -8  11       12.98       12.70      4.61 o 
   4  -8  11       20.79       23.62      5.18 o 
  -1  -7  11        9.07        9.14      3.40 o 
   0  -7  11       11.94        9.71      3.64 o 
   1  -7  11        5.93        2.99      2.91 o 
   2  -7  11        1.38        3.07      2.83 o 
   3  -7  11        2.82        3.40      2.91 o 
   4  -7  11       17.68       20.46      4.45 o 
   5  -7  11       18.80       14.88      4.12 o 
  -3  -6  11        7.55       11.24      3.72 o 
  -2  -6  11       17.30       23.54      4.69 o 
  -1  -6  11       36.91       44.16      5.90 o 
   0  -6  11        0.01        0.00      2.67 o 
   1  -6  11       78.37       79.59      7.12 o 
   2  -6  11       44.57       51.44      5.90 o 
   3  -6  11        0.12        1.94      2.26 o 
   4  -6  11        1.66        6.07      2.75 o 
   5  -6  11       59.41       59.69      6.55 o 
   6  -6  11        4.60        1.86      3.32 o 
  -3  -5  11       37.07       43.84      5.58 o 
  -2  -5  11       46.44       57.42      6.15 o 
  -1  -5  11       19.00       23.37      4.37 o 
   0  -5  11        2.82        2.67      2.91 o 
   1  -5  11        5.24        6.55      2.83 o 
   2  -5  11        4.92        5.99      2.59 o 
   3  -5  11       12.84       14.64      2.99 o 
   4  -5  11        3.08        5.50      2.67 o 
   5  -5  11       52.60       52.41      5.58 o 
   6  -5  11        5.46        6.59      2.65 o 
  -3  -4  11       76.84       92.28      7.68 o 
  -2  -4  11      106.97      113.39      8.49 o 
  -1  -4  11        1.45        2.91      2.83 o 
   0  -4  11      199.23      212.71     11.00 o 
   1  -4  11        0.40        1.05      1.86 o 
   2  -4  11       58.04       57.34      5.58 o 
   3  -4  11        0.67        1.05      2.02 o 
   4  -4  11       59.93       52.81      4.27 o 
   5  -4  11       98.76      106.49     10.23 o 
   6  -4  11       11.87       15.30      6.75 o 
  -3  -3  11        5.74       10.68      3.40 o 
  -2  -3  11       84.59       86.14      7.12 o 
  -1  -3  11       44.90       52.25      5.74 o 
   0  -3  11       30.43       28.95      4.45 o 
   1  -3  11        1.25        0.81      2.10 o 
   2  -3  11        7.22        7.50      2.25 o 
   3  -3  11       10.12       13.78      2.51 o 
   4  -3  11        0.75        1.42      1.84 o 
   5  -3  11       16.86       17.60      3.05 o 
   6  -3  11        0.25        1.26      5.01 o 
  -6  -2  11       52.72       54.84      7.12 o 
  -3  -2  11      110.93      112.10      7.52 o 
  -2  -2  11        3.79        2.91      2.59 o 
  -1  -2  11       31.74       32.76      4.61 o 
   0  -2  11      197.96      211.18     10.35 o 
   1  -2  11       49.97       50.50      3.96 o 
   2  -2  11       69.30       73.38      4.90 o 
   3  -2  11       60.44       67.40      6.23 o 
   4  -2  11       41.55       41.58      5.58 o 
   5  -2  11       22.07       24.53      3.34 o 
   6  -2  11        0.01        1.62      2.33 o 
  -6  -1  11        1.45        1.46      3.24 o 
  -3  -1  11        5.91        5.90      3.24 o 
  -2  -1  11        0.04        3.96      2.59 o 
  -1  -1  11        9.52       11.90      2.32 o 
   0  -1  11        1.35        0.25      1.77 o 
   1  -1  11        7.12        6.86      2.14 o 
   2  -1  11        4.34        5.66      2.83 o 
   3  -1  11       48.07       46.19      4.02 o 
   4  -1  11        0.09        1.71      2.16 o 
   5  -1  11        0.89        1.29      3.40 o 
  -6   0  11        4.14        6.47      3.24 o 
  -3   0  11        2.91        2.51      2.59 o 
  -2   0  11      204.74      210.32      7.25 o 
  -1   0  11        3.25        2.95      1.82 o 
   0   0  11       27.02       26.29      2.99 o 
   1   0  11        7.81        6.51      1.88 o 
   2   0  11       53.99       43.31      7.97 o 
   3   0  11       12.46       18.20      4.45 o 
   4   0  11        6.37       10.11      3.72 o 
   5   0  11        7.83       12.37      4.37 o 
  -6   1  11       15.80       24.26      4.61 o 
  -4   1  11       24.86       23.05      4.04 o 
  -3   1  11      201.01      187.32     13.47 o 
  -2   1  11        1.63        2.63      1.84 o 
  -1   1  11        2.97        3.70      1.57 o 
   0   1  11       12.95       13.51      3.48 o 
   1   1  11       32.22       35.34      5.34 o 
   2   1  11        0.65        4.77      3.15 o 
   3   1  11        0.19        1.70      3.40 o 
   4   1  11        0.61        7.36      3.80 o 
  -6   2  11        1.44        4.37      3.24 o 
  -5   2  11        0.11        2.18      2.67 o 
  -4   2  11       42.04       42.87      5.26 o 
  -3   2  11       84.39       98.51      7.76 o 
  -2   2  11        4.82        4.77      2.83 o 
  -1   2  11       28.74       34.13      4.85 o 
   0   2  11       11.21       15.37      3.96 o 
   1   2  11       28.22       30.65      5.10 o 
   2   2  11        0.04        7.52      3.56 o 
   3   2  11        0.30        4.69      3.40 o 
  -6   3  11       46.67       46.91      5.58 o 
  -5   3  11        0.92        3.15      2.91 o 
  -4   3  11        0.01        1.62      2.83 o 
  -3   3  11       14.39       18.84      3.88 o 
  -2   3  11        1.05        1.29      2.43 o 
  -1   3  11        1.89        0.40      2.18 o 
   0   3  11        0.05        0.00      2.67 o 
   1   3  11       19.01       20.62      4.45 o 
   2   3  11       18.78       15.77      4.37 o 
  -5   4  11       26.49       26.69      4.77 o 
  -4   4  11       17.05       21.76      4.29 o 
  -3   4  11       15.64       19.65      4.12 o 
  -2   4  11       16.09       14.88      3.64 o 
  -1   4  11        1.67        3.56      2.43 o 
   0   4  11       13.19       14.96      3.96 o 
   1   4  11       14.02       14.15      3.80 o 
  -3   5  11        1.67        2.99      2.67 o 
  -2   5  11       13.91       12.05      3.48 o 
   0  -6  12       51.24       56.13      6.63 o 
   1  -6  12        2.21        1.29      2.83 o 
   2  -6  12       42.99       40.36      5.26 o 
   3  -6  12        9.55        9.79      3.88 o 
  -2  -5  12       22.75       27.66      5.18 o 
  -1  -5  12        0.32        2.99      3.07 o 
   0  -5  12       15.87       19.98      4.12 o 
   1  -5  12        2.06        0.00      2.59 o 
   2  -5  12       23.58       28.07      4.85 o 
   3  -5  12        4.72        4.53      2.99 o 
   4  -5  12        1.89        1.05      3.24 o 
  -3  -4  12       10.27       13.67      4.37 o 
  -2  -4  12       62.98       54.59      6.31 o 
  -1  -4  12       36.00       41.90      5.58 o 
   0  -4  12      149.12      157.88     10.19 o 
   1  -4  12        0.71        3.56      2.59 o 
   2  -4  12        0.10        0.32      2.18 o 
   3  -4  12        5.60        8.01      3.56 o 
   4  -4  12       24.07       25.96      4.77 o 
  -3  -3  12       56.82       60.82      6.47 o 
  -2  -3  12      206.14      222.34     11.48 o 
  -1  -3  12       52.69       50.15      5.66 o 
   0  -3  12       14.63       14.40      3.72 o 
   1  -3  12       46.33       46.75      5.42 o 
   2  -3  12       19.57       15.61      3.72 o 
   3  -3  12        5.60       10.05      2.56 o 
   4  -3  12        1.83        3.13      2.45 o 
  -3  -2  12        0.53        4.04      2.99 o 
  -2  -2  12       67.97       76.11      6.96 o 
  -1  -2  12        8.11        8.98      3.40 o 
   0  -2  12       60.51       50.15      5.74 o 
   1  -2  12        5.66        5.50      2.83 o 
   2  -2  12       33.58       26.58      4.61 o 
   3  -2  12        0.58        0.55      2.23 o 
   4  -2  12       42.14       48.53      4.72 o 
  -3  -1  12        6.60        6.23      2.91 o 
  -2  -1  12       19.31       24.99      4.29 o 
  -1  -1  12       73.84       76.84      6.87 o 
   0  -1  12       40.16       38.04      3.60 o 
   1  -1  12        0.33        2.84      1.88 o 
   2  -1  12        0.40        1.98      2.09 o 
   3  -1  12        3.42        6.66      3.48 o 
   4  -1  12        4.81        6.96      3.88 o 
  -3   0  12       38.95       39.39      5.01 o 
  -2   0  12       15.18       14.11      2.43 o 
  -1   0  12        8.22        7.18      2.25 o 
   0   0  12        2.88        3.35      2.00 o 
   1   0  12       16.69       19.61      3.09 o 
   2   0  12        0.00        4.21      3.07 o 
   3   0  12        3.13        4.21      3.48 o 
  -3   1  12       59.52       55.26      4.37 o 
  -2   1  12        2.38        2.02      2.59 o 
  -1   1  12        0.12        0.00      2.43 o 
   0   1  12       52.13       62.03      6.63 o 
   1   1  12        4.62        5.10      3.15 o 
   2   1  12        0.08        2.75      2.99 o 
  -4   2  12        8.46        7.76      3.07 o 
  -3   2  12       22.39       26.77      4.61 o 
  -2   2  12       15.60       14.96      3.72 o 
  -1   2  12        0.89        2.75      2.67 o 
   0   2  12       10.55       12.13      3.64 o 
   1   2  12        1.34        3.32      2.91 o 
  -3   3  12       65.15       72.14      7.28 o 
  -2   3  12        0.34        1.37      2.75 o 
  -1   3  12        5.79        4.93      2.67 o 
   0  -3  13        2.08        1.54      2.75 o 
   1  -3  13       30.15       35.99      5.18 o 
  -1  -2  13       19.77       22.48      4.61 o 
   0  -2  13        0.28        0.81      2.35 o 
   1  -2  13       15.33       13.10      3.56 o 
  -1  -1  13        4.35        4.21      3.07 o 
   0  -1  13        5.62        6.79      2.99 o 
                                                 
